# Supplementary material for: Identification of small molecule modulators of HIV-1 Tat and Rev protein accumulation
Source: Retrovirology. 2017 Jan 26;14:7. doi: 10.1186/s12977-017-0330-0 (PMC5267425; doi:10.1186/s12977-017-0330-0)
Supplement: Supplementary file 7 — Additional file 7: Table S2.Dataset from RT-PCR determination of the alternative splicing changes in cells treated with 9147791 [file 12977_2017_330_MOESM7_ESM.xlsx]

## Sheet: Table2
Table S2 Dataset from RT-PCR determination of the alternative splicing changes in cells treated with 9147791.
Summary for 9147791
	Total count of AS events:	70
	AS events with P ≤ 0.05:	9
	AS events with DPSI ≥ 10%:	0
	AS events with DPSI ≤ -10%:	2
Transcript ID	Location	DMSO			791			DPSI	P Value
		PSI (25)	PSI (26)	PSI (27)	PSI (25)	PSI (26)	PSI (27)
CAST_1	chr5:96090613-96090669	65	69	69	73	73	73	5.33333	0.0161301
APLP2_1	chr11:129498717-129498884	23	23	24	24	25	25	1.33333	0.0474207
FIP1L1_1	chr4:53975538-53975646	32	34	36	30	29	30	-4.33333	0.022646
EXOC7_1	chr17:71598819-71598911	20	23	21	16	16	18	-4.66667	0.0134651
DRCTNNB1A_1	chr7:22953096-22953391	21	27	24	16	16	16	-8	0.00988999
FAM62B_1	chr7:158238233-158238295	31	35	36	23	26	28	-8.33333	0.0167779
GM130_1	chr9:130069293-130069374	30	35	34	23	23	24	-9.66667	0.00347714
FGFR1OP2_1	chr12:27004715-27004828	34	25	28	22	15	17	-11	0.0308622
MACF1_5	chr1:39719179-39719289	32	30	30	21	14	16	-13.6667	0.00333654
RPS24_1	chr10:79467729-79467746	7	8	7	10	9	8	1.66667	0.0667665
TRIM37_1	chr17:54433741-54433857	71	76	74	66	71	70	-4.66667	0.0912602
SPAG9_1	chr17:46408223-46408261	26	22	20	21	13	14	-6.66667	0.0958847
POMT1_1	chr9:133371321-133371428	93	91	85	96	97	93	5.66667	0.102653
CLSTN1_2	chr1:9739126-9739155	11	12	12	11	7	10	-2.33333	0.134702
KIF13A_1	chr6:17879324-17879428	23	23	22	20	22	22	-1.33333	0.148148
CLSTN1_1	chr1:9720143-9720199	59	53	53	55	44	40	-8.66667	0.152326
MVK_1	chr12:108503583-108503738	63	54	41	53	84	82	20.3333	0.162117
EIF4A2_1	chr7:187988899-187988904	19	17	18	18	20	22	2	0.196261
EIF4A2_1	chr7:187988792-187988899	28	23	24	25	29	31	3.33333	0.226325
MACF1_1	chr1:39616720-39616782	62	65	64	63	71	67	3.33333	0.248821
PDCL_1	chr9:124628716-124628892	90	90	89	90	93	90	1.33333	0.274577
NUMB_2	chr14:72820542-72820835	77	94	88	89	95	95	6.66667	0.281837
MVK_1	chr12:108501990-108502134	86	80	64	81	100	82	11	0.289287
AGPAT4_1	chr6:161507269-161507439	97	95	96	83	86	100	-6.33333	0.295773
POLDIP3_1	chr22:41327919-41328006	68	64	60	64	57	60	-3.66667	0.298754
DNM1L_1	chr12:32782066-32782143	20	31	33	24	43	44	9	0.305156
CA12_1	chr15:61407349-61407382	11	7	12	22	12	10	4.66667	0.309613
SMN2_2	chr5_h2_hap1:466192-466246	70	73	71	71	75	73	1.66667	0.315296
NAP1L1_1	chr12:74747418-74747520	85	88	81	97	86	85	4.66667	0.343393
ATP6V0A1_1	chr17:37919833-37920004	77	81	76	78	82	80	2	0.355232
RAN_1	chr12:129923082-129923127	96	98	100	93	97	98	-2	0.355232
SETD5_1	chr3:9453533-9453572	6	7	5	7	4	3	-1.33333	0.373901
MAP3K7_1	chr6:91310992-91311072	10	11	11	11	11	11	0.333333	0.373901
EXOC7_1	chr17:71598005-71598035	36	19	20	24	15	18	-6	0.381707
POMT1_1	chr9:133368281-133368521	50	41	36	57	45	42	5.66667	0.408728
AGPAT4_1	chr6:161506598-161506735	0	13	0	1	0	0	-4	0.409468
RAI14_1	chr5:34849436-34849522	81	89	89	84	94	92	3.66667	0.417026
GGCT_1	chr7:30504943-30505080	81	91	89	86	93	92	3.33333	0.425021
NAP1L1_1	chr12:74748956-74749041	85	85	81	97	86	81	4.33333	0.427352
MARK3_1	chr14:103036246-103036290	12	10	10	12	7	9	-1.33333	0.451161
ZNF827_1	chr4:146905581-146905589	19	22	20	19	18	21	-1	0.467605
MRIP_1	chr17:17024646-17024708	30	31	30	34	30	30	1	0.507158
SEC24B_1	chr4:110622281-110622386	13	24	29	11	22	21	-4	0.534186
MARK3_1	chr14:103034592-103034618	19	14	13	20	8	10	-2.66667	0.555479
MBD1_1	chr18:46054554-46054721	22	0	56	23	15	12	-9.33333	0.604309
ZNF827_1	chr4:146903692-146903724	40	53	46	51	45	50	2.33333	0.607289
GGCT_1	chr7:30506676-30506822	48	61	60	50	64	65	3.33333	0.629697
MFF_1	chr2:227901637-227901749	76	100	100	89	100	100	4.33333	0.648233
APP_1	chr21:26294201-26294368	73	79	79	72	78	77	-1.33333	0.650652
CTNND1_1	chr11:57318058-57318129	78	97	79	86	90	65	-4.33333	0.684509
CASP9_1	chr1:15703693-15703840*	36	45	41	33	44	41	-1.33333	0.766238
ERC1_1	chr12:1091641-1091725	35	52	54	38	54	57	2.66667	0.767644
ADD3_1	chr10:111882053-111882148	42	53	59	40	61	61	2.66667	0.771715
APP_1	chr21:26291546-26291602	29	31	31	29	32	31	0.333333	0.77805
GRB10_1	chr7:50651400-50651538	97	99	100	97	99	99	-0.333333	0.77805
TPM1_1	chr15:61140450-61140525	88	79	77	92	80	77	1.66667	0.784376
TPM1_1	chr15:61140965-61141040	12	21	23	8	20	23	-1.66667	0.784376
NUMB_2	chr14:72815742-72815885	20	15	17	19	14	21	0.666667	0.80582
FAM104A_1	chr17:68720412-68720474	14	23	23	14	20	23	-1	0.814902
NPHP3_1	chr3:133898264-133898347	92	80	84	86	87	80	-1	0.821429
DNM1L_1	chr12:32782465-32782497	44	58	58	37	58	59	-2	0.826672
CA12_1	chr15:61406400-61406485	96	96	98	96	93	100	-0.333333	0.883461
SRPK2_1	chr2:104553464-104553557	16	7	8	23	0	5	-1	0.900926
SMN2_1	chr5_h2_hap1:475625-475826	94	95	91	98	93	90	0.333333	0.905069
MBNL2_1	chr13:96807051-96807104	9	15	15	6	19	15	0.333333	0.942379
GLK_1	chr2:39388587-39388650	28	38	37	26	36	40	-0.333333	0.952319
CRBN_1	chr3:3191846-3191950	99	100	100	100	100	99	0	1
CRBN_1	chr3:3191950-3191953	94	94	94	95	94	93	0	1
EIF4H_1	chr7:73242512-73242572	17	13	12	14	13	15	0	1
SRPK2_1	chr2:104553930-104554023	90	95	96	83	100	98	0	1
Table S2 Dataset from RT-PCR determination of the alternative splicing changes in cells treated with 9147791. A total of 70 alternative splicing events were amplified by RT-PCR from cDNAs of HeLa rtTA-HIV-DMls cells treated with 9147791 or DMSO (control) and quantified by capillary electrophoretic sequencing to determine their levels of alternative exon inclusion (PSI; n=3, mean). PSIs were avera…
