# Supplementary material for: Identification of small molecule modulators of HIV-1 Tat and Rev protein accumulation
Source: Retrovirology. 2017 Jan 26;14:7. doi: 10.1186/s12977-017-0330-0 (PMC5267425; doi:10.1186/s12977-017-0330-0)
Supplement: Supplementary file 8 — Additional file 8: Table S3.Dataset from RT-PCR determination of the alternative splicing changes in cells treated with 5227833 [file 12977_2017_330_MOESM8_ESM.xlsx]

## Sheet: Table3
Table S3 Dataset from RT-PCR determination of the alternative splicing changes in cells treated with 5227833.
Summary for 5227833
	Total count of AS events:	70
	AS events with P ≤ 0.05:	22
	AS events with DPSI ≥ 10%:	1
	AS events with DPSI ≤ -10%:	10
Transcript ID	Location	DMSO			833			DPSI	P Value
		PSI (25)	PSI (26)	PSI (27)	PSI (25)	PSI (26)	PSI (27)
MACF1_1	chr1:39616720-39616782	62	65	64	71	79	83	14	0.0183005
ATP6V0A1_1	chr17:37919833-37920004	77	81	76	83	87	84	6.66667	0.0265363
SRPK2_1	chr2:104553930-104554023	90	95	96	100	98	100	5.66667	0.0453075
PDCL_1	chr9:124628716-124628892	90	90	89	91	94	95	3.66667	0.0423945
CRBN_1	chr3:3191950-3191953	94	94	94	93	92	91	-2	0.0257214
APLP2_1	chr11:129498717-129498884	23	23	24	19	21	22	-2.66667	0.0474207
CLSTN1_2	chr1:9739126-9739155	11	12	12	7	8	6	-4.66667	0.00219213
TRIM37_1	chr17:54433741-54433857	71	76	74	67	66	68	-6.66667	0.0130119
SMN2_2	chr5_h2_hap1:466192-466246	70	73	71	67	62	63	-7.33333	0.0141726
EIF4A2_1	chr7:187988899-187988904	19	17	18	15	7	9	-7.66667	0.0361748
DRCTNNB1A_1	chr7:22953096-22953391	21	27	24	15	15	17	-8.33333	0.0109047
SRPK2_1	chr2:104553464-104553557	16	7	8	0	4	0	-9	0.0458371
SPAG9_1	chr17:46408223-46408261	26	22	20	17	7	8	-12	0.0299302
GLK_1	chr2:39388587-39388650	28	38	37	21	20	21	-13.6667	0.0129034
FIP1L1_1	chr4:53975538-53975646	32	34	36	26	16	16	-14.6667	0.0141726
NAP1L1_1	chr12:74747418-74747520	85	88	81	62	68	77	-15.6667	0.0311142
CLSTN1_1	chr1:9720143-9720199	59	53	53	47	32	35	-17	0.0272773
NAP1L1_1	chr12:74748956-74749041	85	85	81	64	55	77	-18.3333	0.0482988
MACF1_5	chr1:39719179-39719289	32	30	30	24	7	6	-18.3333	0.0355691
GM130_1	chr9:130069293-130069374	30	35	34	20	14	10	-18.3333	0.0050428
SEC24B_1	chr4:110622281-110622386	13	24	29	8	1	1	-18.6667	0.0239756
FGFR1OP2_1	chr12:27004715-27004828	34	25	28	20	1	4	-20.6667	0.0329823
MARK3_1	chr14:103036246-103036290	12	10	10	9	3	4	-5.33333	0.0538432
EIF4H_1	chr7:73242512-73242572	17	13	12	11	7	9	-5	0.0593473
EIF4A2_1	chr7:187988792-187988899	28	23	24	22	9	12	-10.6667	0.0646769
MRIP_1	chr17:17024646-17024708	30	31	30	29	21	22	-6.33333	0.0671372
MARK3_1	chr14:103034592-103034618	19	14	13	13	3	3	-9	0.0777476
POLDIP3_1	chr22:41327919-41328006	68	64	60	61	42	38	-17	0.0849259
MAP3K7_1	chr6:91310992-91311072	10	11	11	11	15	14	2.66667	0.0993007
ZNF827_1	chr4:146903692-146903724	33	40	53	44	17	25	-17.6667	0.116447
EXOC7_1	chr17:71598819-71598911	20	23	21	21	14	12	-5.66667	0.119318
SETD5_1	chr3:9453533-9453572	6	7	5	6	1	1	-3.33333	0.131778
CAST_1	chr5:96090613-96090669	65	69	69	66	62	65	-3.33333	0.136882
FAM62B_1	chr7:158238233-158238295	31	35	36	26	33	29	-4.66667	0.139876
ERC1_1	chr12:1091641-1091725	35	52	54	36	35	37	-11	0.143444
MBNL2_1	chr13:96807051-96807104	9	15	15	11	41	39	17.3333	0.154489
NUMB_2	chr14:72815742-72815885	20	15	17	18	23	22	3.66667	0.156975
RPS24_1	chr10:79467729-79467746	7	8	7	7	13	11	3	0.16999
NPHP3_1	chr3:133898264-133898347	92	80	84	83	76	77	-6.66667	0.183453
SMN2_1	chr5_h2_hap1:475625-475826	94	95	91	94	97	96	2.33333	0.192579
MVK_1	chr12:108501990-108502134	86	80	64	77	100	100	15.6667	0.195595
MVK_1	chr12:108503583-108503738	63	54	41	68	53	87	16.6667	0.228346
RAN_1	chr12:129923082-129923127	96	98	100	94	97	97	-2	0.260575
FAM104A_1	chr17:68720412-68720474	14	23	23	12	13	20	-5	0.27073
DNM1L_1	chr12:32782066-32782143	20	31	33	26	39	42	7.66667	0.294435
MFF_1	chr2:227901637-227901749	76	100	100	69	85	87	-11.6667	0.30056
CA12_1	chr15:61407349-61407382	11	7	12	11	7	4	-2.66667	0.352783
AGPAT4_1	chr6:161507269-161507439	97	95	96	81	100	92	-5	0.417639
APP_1	chr21:26291546-26291602	29	31	31	30	30	29	-0.666667	0.421648
GGCT_1	chr7:30504943-30505080	81	91	89	87	92	91	3	0.429369
NUMB_2	chr14:72815742-72815885	77	94	88	82	99	97	6.33333	0.435623
RAI14_1	chr5:34849436-34849522	81	89	89	87	89	90	2.33333	0.452826
DNM1L_1	chr12:32782465-32782497	44	58	58	43	51	53	-4.33333	0.480601
AGPAT4_1	chr6:161506598-161506735	0	13	0	3	0	0	-3.33333	0.495212
KIF13A_1	chr6:17879324-17879428	23	23	22	23	22	22	-0.333333	0.518519
GRB10_1	chr7:50651400-50651538	97	99	100	99	99	100	0.666667	0.518519
POMT1_1	chr9:133371321-133371428	93	91	85	95	93	51	-10	0.529544
CTNND1_1	chr11:57318058-57318129	78	97	79	86	N/A	70	-6.66667	0.550943
ADD3_1	chr10:111882053-111882148	42	53	59	41	62	64	4.33333	0.651168
POMT1_1	chr9:133368281-133368521	50	41	36	59	52	30	4.66667	0.653937
EXOC7_1	chr17:71598005-71598035	36	19	20	32	16	16	-3.66667	0.65743
CA12_1	chr15:61406400-61406485	96	96	98	97	100	95	0.666667	0.698066
CASP9_1	chr1:15703693-15703840*	36	45	41	37	44	37	-1.33333	0.722311
APP_1	chr21:26294201-26294368	73	79	79	73	78	78	-0.666667	0.810524
TPM1_1	chr15:61140450-61140525	88	79	77	88	80	79	1	0.832183
TPM1_1	chr15:61140965-61141040	12	21	23	12	20	21	-1	0.832183
MBD1_1	chr18:46054554-46054721	22	0	56	17	37	14	-3.33333	0.860698
GGCT_1	chr7:30506676-30506822	48	61	60	49	59	60	-0.333333	0.954222
CRBN_1	chr3:3191846-3191950	99	100	100	100	100	99	0	1
ZNF827_1	chr4:146905581-146905589	19	22	20	23	14	24	0	1
Table S3 Dataset from RT-PCR determination of the alternative splicing changes in cells treated with 5227833. A total of 70 alternative splicing events were amplified by RT-PCR from cDNAs of HeLa rtTA-HIV-DMls cells treated with 5227833 or DMSO (control) and quantified by capillary electrophoretic sequencing to determine their levels of alternative exon inclusion (PSI; n=3, mean). PSIs were avera…
