# Supplementary material for: Identification of small molecule modulators of HIV-1 Tat and Rev protein accumulation
Source: Retrovirology. 2017 Jan 26;14:7. doi: 10.1186/s12977-017-0330-0 (PMC5267425; doi:10.1186/s12977-017-0330-0)
Supplement: Supplementary file 9 — Additional file 9: Table S4. Dataset from RT-PCR determination of the alternative splicing changes in cells treated with 5193892 [file 12977_2017_330_MOESM9_ESM.xlsx]

## Sheet: Table4
Table S4 Dataset from RT-PCR determination of the alternative splicing changes in cells treated with 5193892.
Summary for 5193892
	Total count of AS events:	70
	AS events with P ≤ 0.05:	18
	AS events with DPSI ≥ 10%:	2
	AS events with DPSI ≤ -10%:	7
Transcript ID	Location	DMSO			892			DPSI	P Value
		PSI (25)	PSI (26)	PSI (27)	PSI (25)	PSI (26)	PSI (27)
MACF1_1	chr1:39616720-39616782	62	65	64	76	85	84	18	0.0037951
EIF4A2_1	chr7:187988792-187988899	28	23	24	34	38	44	13.6667	0.0141118
NUMB_2	chr14:72815742-72815885	20	15	17	26	26	26	8.66667	0.00396711
EIF4A2_1	chr7:187988899-187988904	19	17	18	22	26	31	8.33333	0.0353555
ZNF827_1	chr4:146905581-146905589	19	22	20	26	27	27	6.33333	0.00255701
EXOC7_1	chr17:71598819-71598911	20	23	21	27	27	27	5.66667	0.00301638
CAST_1	chr5:96090613-96090669	65	69	69	72	73	73	5	0.0220029
RAN_1	chr12:129923082-129923127	96	98	100	93	93	94	-4.66667	0.0177974
APLP2_1	chr11:129498717-129498884	23	23	24	15	18	19	-6	0.00858092
FIP1L1_1	chr4:53975538-53975646	32	34	36	27	27	28	-6.66667	0.00516687
NAP1L1_1	chr12:74748956-74749041	85	85	81	76	75	79	-7	0.0175474
FGFR1OP2_1	chr12:27004715-27004828	34	25	28	22	15	15	-11.6667	0.0297325
MACF1_5	chr1:39719179-39719289	32	30	30	27	15	14	-12	0.0470009
SEC24B_1	chr4:110622281-110622386	13	24	29	7	9	8	-14	0.0423643
GM130_1	chr9:130069293-130069374	30	35	34	23	18	15	-14.3333	0.00679371
DRCTNNB1A_1	chr7:22953096-22953391	21	27	24	7	7	6	-17.3333	0.000601246
GGCT_1	chr7:30506676-30506822	48	61	60	24	24	26	-31.6667	0.00170195
SMN2_1	chr5_h2_hap1:475625-475826	94	95	91	39	44	46	-50.3333	3.0738e-05
TRIM37_1	chr17:54433741-54433857	71	76	74	69	71	68	-4.33333	0.0633383
FAM62B_1	chr7:158238233-158238295	31	35	36	26	31	29	-5.33333	0.0646769
RPS24_1	chr10:79467729-79467746	7	8	7	8	13	12	3.66667	0.0789276
MAP3K7_1	chr6:91310992-91311072	10	11	11	11	14	14	2.33333	0.0912602
MRIP_1	chr17:17024646-17024708	30	31	30	32	31	31	1	0.101192
NAP1L1_1	chr12:74747418-74747520	85	88	81	76	78	83	-5.66667	0.122952
PDCL_1	chr9:124628716-124628892	90	90	89	90	91	93	1.66667	0.151835
MVK_1	chr12:108501990-108502134	86	80	64	78	100	100	16	0.179385
SMN2_2	chr5_h2_hap1:466192-466246	70	73	71	71	76	77	3.33333	0.180077
SETD5_1	chr3:9453533-9453572	6	7	5	8	21	N/A	8.5	0.181323
MBNL2_1	chr13:96807051-96807104	9	15	15	11	30	29	10.3333	0.18652
RAI14_1	chr5:34849436-34849522	81	89	89	86	95	95	5.66667	0.230865
KIF13A_1	chr6:17879324-17879428	23	23	22	22	26	25	1.66667	0.252401
APP_1	chr21:26291546-26291602	29	31	31	30	32	34	1.66667	0.27944
MFF_1	chr2:227901637-227901749	76	100	100	77	80	88	-10.3333	0.298108
TPM1_1	chr15:61140450-61140525	88	79	77	84	73	67	-6.66667	0.330114
TPM1_1	chr15:61140965-61141040	12	21	23	16	27	33	6.66667	0.330114
ATP6V0A1_1	chr17:37919833-37920004	77	81	76	81	86	77	3.33333	0.331416
SPAG9_1	chr17:46408223-46408261	26	22	20	25	17	16	-3.33	0.376037
AGPAT4_1	chr6:161506598-161506735	0	13	0	1	0	0	-4	0.409468
POLDIP3_1	chr22:41327919-41328006	68	64	60	68	67	64	2.33333	0.420778
DNM1L_1	chr12:32782066-32782143	20	31	33	24	37	39	5.33333	0.438199
DNM1L_1	chr12:32782465-32782497	44	58	58	38	52	53	-5.66667	0.446857
EIF4H_1	chr7:73242512-73242572	17	13	12	17	12	20	2.33333	0.449855
MVK_1	chr12:108503583-108503738	63	54	41	64	74	45	8.33333	0.477101
SRPK2_1	chr2:104553464-104553557	16	7	8	14	5	2	-3.33333	0.50833
CRBN_1	chr3:3191846-3191950	99	100	100	100	99	99	-0.333333	0.518519
FAM104A_1	chr17:68720412-68720474	14	23	23	15	20	18	-2.33333	0.5225
NUMB_2	chr14:72820542-72820835	77	94	88	82	96	95	4.66667	0.525423
AGPAT4_1	chr6:161507269-161507439	97	95	96	96	100	79	-4.33333	0.539307
GRB10_1	chr7:50651400-50651538	97	99	100	97	98	99	-0.666667	0.561438
CASP9_1	chr1:15703693-15703840*	36	45	41	36	47	46	2.33333	0.621799
POMT1_1	chr9:133368281-133368521	50	41	36	50	37	28	-4	0.625909
POMT1_1	chr9:133371321-133371428	93	91	85	95	94	63	-5.66667	0.626775
SRPK2_1	chr2:104553930-104554023	90	95	96	90	97	99	1.66667	0.640063
MBD1_1	chr18:46054554-46054721	22	0	56	28	15	9	-8.66667	0.641347
ADD3_1	chr10:111882053-111882148	42	53	59	42	60	62	3.33333	0.700959
EXOC7_1	chr17:71598005-71598035	36	19	20	35	23	25	2.66667	0.708572
CA12_1	chr15:61407349-61407382	11	7	12	15	7	4	-1.33333	0.731361
MARK3_1	chr14:103034592-103034618	19	14	13	20	13	16	1	0.734418
MARK3_1	chr14:103036246-103036290	12	10	10	11	9	11	-0.333333	0.741521
CLSTN1_2	chr1:9739126-9739155	11	12	12	10	11	13	-0.333333	0.741521
CA12_1	chr15:61406400-61406485	96	96	98	96	100	95	0.333333	0.851237
APP_1	chr21:26294201-26294368	73	79	79	71	77	81	-0.666667	0.859308
ZNF827_1	chr4:146903692-146903724	40	53	46	47	48	46	0.666667	0.869278
CTNND1_1	chr11:57318058-57318129	78	97	79	82	76	100	1.33333	0.895087
GLK_1	chr2:39388587-39388650	28	38	37	26	40	39	0.666667	0.909656
GGCT_1	chr7:30504943-30505080	81	91	89	83	90	89	0.333333	0.933557
CLSTN1_1	chr1:9720143-9720199	59	53	53	61	56	49	0.333333	0.937805
ERC1_1	chr12:1091641-1091725	35	52	54	36	55	52	0.666667	0.940784
CRBN_1	chr3:3191950-3191953	94	94	94	95	93	94	0	1
NPHP3_1	chr3:133898264-133898347	92	80	84	87	86	83	0	1
Table S4 Dataset from RT-PCR determination of the alternative splicing changes in cells treated with 5193892. A total of 70 alternative splicing events were amplified by RT-PCR from cDNAs of HeLa rtTA-HIV-DMls cells treated with 5193892 or DMSO (control) and quantified by capillary electrophoretic sequencing to determine their levels of alternative exon inclusion (PSI; n=3, mean). PSIs were avera…
