# Supplementary material for: Identification of small molecule modulators of HIV-1 Tat and Rev protein accumulation
Source: Retrovirology. 2017 Jan 26;14:7. doi: 10.1186/s12977-017-0330-0 (PMC5267425; doi:10.1186/s12977-017-0330-0)
Supplement: Supplementary file 10 — Additional file 10: Table S5. Dataset from RNA-seq showing genes with alternative splicing changes in cells treated with 9147791 [file 12977_2017_330_MOESM10_ESM.xlsx]

## Sheet: Table5
Table S5 Dataset from RNA-seq showing genes with alternative splicing changes in cells treated with 9147791.
Summary for 9147791
		Raw total count of AS events:	18611
		AS events with confidence:	10001
		AS events with P ≤ 0.05:	265
		AS events with DPSI ≥ 10%:	7
		AS events with DPSI ≤ -10%:	8
Gene ID	DMSO		791		Mean DPSI	P Value
	PSI (25)	PSI (29)	PSI (25)	PSI (29)
PLEKHA7	27.56	25.64	43.86	41.94	16.3	0.00686604
DPYD	81.98	85.23	98.6	100	15.695	0.0362511
ALS2CL	48.05	50.82	63.27	66.67	15.535	0.0215065
TATDN2	16.09	17.23	27.24	29.96	11.94	0.0422485
MIPOL1	74	74.67	85.62	84.91	10.93	0.00202134
SAPS2	67.45	69.22	79	78.37	10.35	0.0338342
NT5C2	7.59	9.44	20.06	17.6	10.315	0.0259694
ZFYVE9	79.64	78.57	88.73	87.88	9.2	0.00662779
SRSF2	10.21	11.06	20	19.14	8.935	0.00454989
TMEM18	8.9	9.46	18.53	17.67	8.92	0.006208
USP33	43.89	42.02	52.79	50.74	8.81	0.0244113
SYCP2	65.95	63.49	72.12	74.86	8.77	0.0422912
AC009533.2	8.82	11.32	19.09	17.44	8.195	0.0431677
PODXL	24.89	23	32.57	31.49	8.085	0.0319538
USP14	6.43	7.33	15.24	13.93	7.705	0.0153318
ZNF616	21.88	20.65	27.23	29.33	7.015	0.045901
TIA1	14.1	13.09	21.19	19.53	6.765	0.032345
SRC	92.46	92.83	98.5	98.59	5.9	0.0140768
SNRK	92.92	94.2	98.75	100	5.815	0.0228894
[Undefined]	67.3	67.89	73.04	73.06	5.455	0.034199
DCAKD	9.24	7.57	14.34	13.1	5.315	0.042662
C6orf192	94.04	94.44	99.2	99.27	4.995	0.0215382
KIF27	10.84	11.48	15.94	15.7	4.66	0.024454
TAF4B	95.14	95.6	100	100	4.63	0.0315988
PRPF38B	8.41	9.61	13.37	13.88	4.615	0.0497262
CEP135	95.56	95.74	100	100	4.35	0.0131696
STARD3	88.48	88.14	92.35	92.54	4.135	0.00643942
C8orf59	88.75	87.64	92.54	91.94	4.045	0.0431631
DEM1	72.17	71.13	75.76	75.16	3.81	0.0402893
IMPAD1	1.71	2.88	5.47	6.64	3.76	0.0451592
BX004987.4	92.44	92.96	95.94	96.68	3.61	0.0208061
OSBPL5	86.15	86.32	89.82	89.61	3.48	0.001868
FANCC	88.84	89.51	93.02	92.16	3.415	0.028228
SUV420H2	60.25	61.17	63.58	64.66	3.41	0.0426879
MED24	4.4	5.37	7.74	8.41	3.19	0.0417163
KIAA1324L	92	92.2	95.19	95.26	3.125	0.0101689
USP37	96.83	97.08	100	100	3.045	0.0261192
TTC27	90.06	90.24	93.26	93.06	3.01	0.00210158
TGDS	2.57	1.67	5.41	4.66	2.915	0.040623
FANCG	96.28	96.27	99.01	99.29	2.875	0.030773
CXXC1	4.84	5.54	7.59	8.53	2.87	0.0458371
MPRIP	4.58	4.85	7.28	7.88	2.865	0.0352169
KIAA0284	94.16	93.78	96.32	96.91	2.645	0.0261322
C13orf27	92.12	91.74	94.4	94.69	2.615	0.0103939
CHD2	92.12	92.51	94.74	95.02	2.565	0.0119824
P4HA3	90.72	91.52	93.22	93.84	2.41	0.0464785
TMEM199	3.48	3.05	5.84	5.33	2.32	0.0215833
WDR77	4.99	5.57	7.91	7.26	2.305	0.0348401
OSTF1	95.51	94.94	97.75	97.19	2.245	0.0302634
FAM96A	2.18	2.17	4.43	4.3	2.19	0.0182159
CCDC18	7.9	7.23	9.42	10.06	2.175	0.0426696
SF3B1	4.65	4.3	6.66	6.52	2.115	0.0290605
CCDC123	96.26	96.92	98.97	98.44	2.115	0.0414209
NUP205	97.45	97.82	99.63	99.86	2.11	0.0182428
MED4	95.04	94.92	97.04	97.04	2.06	0.0185371
VIPAR	97.92	97.68	99.56	100	1.98	0.0311018
DPY19L4	98	98.24	100	100	1.88	0.0405803
BAG1	4.33	4.58	6.42	6.19	1.85	0.00852711
ST3GAL1	94.48	94.85	96.66	96.36	1.845	0.0182849
NTHL1	97.24	96.72	99.06	98.53	1.815	0.0394118
ITPR1	97.19	97.58	99.22	99.09	1.77	0.0484842
GAK	98.05	97.54	99.72	99.41	1.77	0.041889
CDCA3	96.44	96.16	98.09	97.97	1.73	0.0261727
ADARB1	82.86	82.87	84.6	84.52	1.695	0.0135545
RNF215	98.26	98.37	100	100	1.685	0.0207725
FCHSD1	98.39	98.33	100	100	1.64	0.0116442
DOCK11	98.34	98.45	100	100	1.605	0.0218071
CDK17	96.77	97.07	98.61	98.4	1.585	0.0181481
CABIN1	98.45	98.48	100	100	1.535	0.00622084
PAM	97.76	98.03	99.35	99.51	1.535	0.0195104
SFRS12	96.79	97.1	98.29	98.65	1.525	0.0247107
MLLT6	97.59	97.62	99.02	99.08	1.445	0.00293806
TELO2	98.55	98.23	100	99.59	1.405	0.0368552
SIRT2	0.61	0.38	1.92	1.8	1.365	0.0216495
NT5DC1	0.69	1.04	1.96	2.38	1.305	0.0438255
SNRPD3	95.65	96.04	97.29	96.99	1.295	0.0391414
FAT1	97.96	98.17	99.4	99.29	1.28	0.0206924
MMAB	98.7	98.76	100	100	1.27	0.0150355
LLGL1	98.7	98.88	100	100	1.21	0.0472648
AHCYL2	98.71	98.89	100	100	1.2	0.0476573
REXO4	98.64	98.79	99.77	100	1.17	0.0208537
FNDC3B	97.54	97.92	99.08	98.72	1.17	0.0468225
MRPS27	97.1	97.17	98.18	98.27	1.09	0.00355138
TTC17	98.64	98.36	99.38	99.69	1.035	0.0391945
41889	1.13	1.11	2.17	2.11	1.02	0.00974829
CPT1A	98.63	98.68	99.57	99.72	0.99	0.0308199
SMARCD2	98.94	99.09	100	100	0.985	0.0483802
MAST2	98.76	99.01	100	99.74	0.985	0.0320341
TMEM131	99.09	99.05	100	100	0.93	0.0136886
SMARCAD1	99.03	99.13	100	100	0.92	0.0345649
DDA1	97.91	98.12	98.8	99.02	0.895	0.0278158
ATHL1	99.18	99.06	100	100	0.88	0.0433388
NENF	98.94	98.87	99.75	99.77	0.855	0.0168889
HTRA2	96.02	96.08	96.89	96.9	0.845	0.019268
RAE1	1.32	1.53	2.19	2.33	0.835	0.030983
DMXL1	99.22	99.24	100	100	0.77	0.00826732
FNIP1	99.22	99.3	100	100	0.74	0.0343784
MED12	99.21	99.32	100	100	0.735	0.0475496
SLC25A40	99.26	99.35	100	100	0.695	0.0411625
PHKA2	99.27	99.36	100	100	0.685	0.0417617
NIN	99.35	99.33	100	100	0.66	0.00964502
GBE1	99.34	99.38	100	100	0.64	0.0198879
PPIG	1.39	1.31	1.93	2.03	0.63	0.0118545
COL18A1	98.61	98.53	99.16	99.17	0.595	0.0398399
AP3M1	99.21	99.13	99.76	99.75	0.585	0.0405401
HDAC6	99.38	99.45	100	100	0.585	0.038043
C1orf77	99.42	99.41	100	100	0.585	0.00544106
SLC7A6	99.46	99.43	100	100	0.555	0.0172018
RNF213	99.41	99.49	100	100	0.55	0.0462182
WRAP53	99.51	99.43	100	100	0.53	0.0479559
RPS6KB1	98.88	98.96	99.42	99.46	0.52	0.0200565
LAMB1	99.3	99.22	99.77	99.77	0.51	0.049829
ZMYM2	99.49	99.53	100	100	0.49	0.0259701
MBD2	97.98	98.01	98.43	98.52	0.48	0.0398973
CCDC6	99.53	99.51	100	100	0.48	0.013261
GIT1	99.31	99.42	99.81	99.76	0.42	0.0473848
KARS	99.54	99.48	99.92	99.9	0.4	0.0304464
KIAA1598	99.63	99.58	100	100	0.395	0.0402387
SSR4	98.89	99.01	99.39	99.29	0.39	0.0403689
AHCYL1	99.46	99.47	99.78	99.84	0.345	0.049479
PPP4C	95.3	95.3	95.67	95.62	0.345	0.0460514
R3HCC1	99.44	99.33	99.76	99.69	0.34	0.0487394
NCBP1	98.35	98.26	98.57	98.66	0.31	0.0396538
LAMA5	99.7	99.68	100	100	0.31	0.020529
MVP	99.71	99.73	100	100	0.28	0.0227268
CYFIP1	99.4	99.44	99.7	99.67	0.265	0.0113199
ACO2	99.68	99.73	100	99.92	0.255	0.0469709
LTBR	99.76	99.75	100	100	0.245	0.0129904
CCT4	99.78	99.76	99.95	100	0.205	0.0480761
CUEDC2	99.79	99.8	100	100	0.205	0.0155242
C11orf48	99.86	99.84	100	100	0.15	0.0423786
ATP6AP2	0.15	0.15	0.23	0.22	0.075	0.0423786
AKIRIN2	100	100	99.86	99.84	-0.15	0.0423786
HYOU1	100	100	99.84	99.86	-0.15	0.0423786
DLG5	99.71	99.76	99.49	99.53	-0.225	0.0222342
SRPR	100	100	99.76	99.77	-0.235	0.0135431
AHSA1	99.31	99.28	99.02	99.06	-0.255	0.0121461
SETD3	100	100	99.74	99.73	-0.265	0.0120103
ECHS1	99.93	100	99.72	99.65	-0.28	0.0298575
DCUN1D4	100	100	99.67	99.69	-0.32	0.0198879
UBR4	100	100	99.67	99.66	-0.335	0.00950108
HOMER3	99.77	99.83	99.43	99.49	-0.34	0.0152164
U2AF1	99.94	100	99.63	99.58	-0.365	0.012455
RBM26	100	100	99.65	99.61	-0.37	0.0343784
PLIN3	99.73	99.69	99.34	99.29	-0.395	0.0077362
IBTK	100	100	99.6	99.61	-0.395	0.00805805
EMP3	99.37	99.38	98.94	98.95	-0.43	0.000270307
LPCAT4	100	100	99.58	99.52	-0.45	0.0423786
PYGL	99.36	99.52	98.87	99.01	-0.5	0.0437948
IMPA2	1.36	1.43	0.81	0.89	-0.545	0.00994433
HACL1	100	100	99.48	99.4	-0.56	0.0453957
ACTR8	100	100	99.43	99.44	-0.565	0.00563366
ZNF276	100	100	99.44	99.37	-0.595	0.0374051
YEATS2	100	100	99.35	99.43	-0.61	0.0416859
DUSP11	99.58	99.65	99.03	98.91	-0.645	0.0217782
GPD1L	100	100	99.33	99.32	-0.675	0.00471562
NCKIPSD	99.08	99.01	98.32	98.4	-0.685	0.00637654
41893	99.71	99.57	98.89	99.01	-0.69	0.0185339
PNPLA2	99.42	99.54	98.69	98.87	-0.7	0.0321691
RCN2	1.1	0.99	0.4	0.26	-0.715	0.0177082
PDE3A	98.27	98.31	97.62	97.51	-0.725	0.0285877
PPP2R5B	100	100	99.26	99.28	-0.73	0.00872027
PLXNB1	100	100	99.22	99.3	-0.74	0.0343784
MMS19	97.45	97.27	96.5	96.69	-0.765	0.0282271
DCTD	100	100	99.23	99.22	-0.775	0.00410717
EHMT1	100	100	99.2	99.18	-0.81	0.0078591
SLC25A23	1.36	1.61	0.56	0.75	-0.83	0.0392876
VPS33B	100	100	99.17	99.16	-0.835	0.00381205
NT5DC2	99.36	99.53	98.68	98.52	-0.845	0.0187375
ITGAV	99.54	99.31	98.66	98.43	-0.88	0.0324996
BAIAP2	6.51	6.41	5.6	5.54	-0.89	0.00926994
DDX23	100	99.84	98.95	99.1	-0.895	0.014862
WDR12	99.71	100	99.03	98.84	-0.92	0.0457988
CEP250	100	100	99.07	99.09	-0.92	0.00691951
ZNF791	100	100	99.08	98.96	-0.98	0.0389281
BIRC6	100	100	98.94	98.99	-1.035	0.0153743
SEC23A	99.85	99.85	98.72	98.87	-1.055	0.0451813
GPSM2	100	100	98.88	99.01	-1.055	0.0391735
PRKCZ	99.79	99.84	98.73	98.78	-1.06	0.00111064
YARS2	98.62	98.93	97.82	97.61	-1.06	0.0395227
C19orf63	5.23	5.06	4.04	4.03	-1.11	0.047944
RFC1	99.41	99.08	98.17	97.92	-1.2	0.033433
AGK	100	100	98.74	98.86	-1.2	0.0318045
CEP57	99.57	99.44	98.23	98.32	-1.23	0.00657329
CLTC	99.37	99.76	98.04	98.3	-1.395	0.037042
AFF1	99.46	99.35	98	98.01	-1.4	0.0238721
WDR43	99.51	99.53	98.14	98.07	-1.415	0.00940929
AC099524.1	100	99.76	98.51	98.39	-1.43	0.0227699
SMARCAD1	100	100	98.58	98.53	-1.445	0.0110131
TEP1	100	100	98.53	98.57	-1.45	0.00878041
SCD5	99.46	99.47	97.99	97.88	-1.53	0.0218136
USP20	95.85	95.67	94.07	94.38	-1.535	0.0249435
DNAJC11	99.55	99.02	97.94	97.49	-1.57	0.0479405
CAB39	98.56	98.48	96.77	97.04	-1.615	0.0377553
RUSC1	99.19	99.55	97.96	97.47	-1.655	0.0385948
NEDD4	100	100	98.35	98.31	-1.67	0.00762382
ERCC2	99.25	98.73	97.47	96.91	-1.8	0.0426748
NCAPD3	98.65	99.2	97.27	96.71	-1.935	0.038786
EFR3A	100	100	97.98	98.1	-1.96	0.0194823
DNMBP	97.48	97.74	95.56	95.65	-2.005	0.0246453
MRPL13	98.99	98.94	96.97	96.93	-2.015	0.000348281
MGAT5	97.55	97.84	95.93	95.41	-2.025	0.0378786
POLA1	97.86	97.62	95.72	95.58	-2.09	0.0100818
NFKBIZ	99.43	99.36	97.16	97.4	-2.115	0.0242894
SURF6	99.02	99.37	96.96	97.19	-2.12	0.0153634
SHMT2	98.36	97.95	96.35	95.71	-2.125	0.0431642
AP001011.3	99.45	100	97.2	97.81	-2.22	0.0333144
ARHGEF2	97.22	97.12	94.77	95.13	-2.22	0.0379144
DHX38	98.43	98.29	95.99	96.24	-2.245	0.0103091
RMND1	100	100	97.84	97.64	-2.26	0.0281507
PKN2	97.82	97.61	95.69	95.17	-2.285	0.0435962
ANKRD28	99.53	100	97.57	97.27	-2.345	0.0220638
BLZF1	99.34	99.29	97.06	96.83	-2.37	0.0243009
TDRD7	100	100	97.5	97.47	-2.515	0.00379689
SH3BP4	100	99.59	97.36	97.15	-2.54	0.0208243
SOX13	100	100	97.4	97.45	-2.575	0.00618058
COL4A5	100	99.5	96.81	97.5	-2.595	0.0321676
ZNF2	100	100	97.33	96.88	-2.895	0.049379
FOXM1	13.56	13.55	10.71	10.48	-2.96	0.0244604
UBTF	41.61	41.32	38.46	38.15	-3.16	0.00456328
ZNHIT6	95.44	94.86	92.41	91.57	-3.16	0.0331522
CASC5	99.36	100	96.3	96.55	-3.255	0.0371687
TRPM7	99.28	98.88	95.43	95.8	-3.465	0.00626725
VPS35	93.46	93.28	89.95	89.82	-3.485	0.00168433
CHD1	7.75	8.64	4.9	4.49	-3.5	0.0449535
ORC3L	96.24	96.16	92.7	92.69	-3.505	0.00640876
DENND1B	100	100	96.3	96.61	-3.545	0.0278176
SOAT1	97	97.95	94.13	93.45	-3.685	0.0306911
ELP3	98.84	100	94.97	96.08	-3.895	0.0401029
EIF2C4	100	100	96.3	95.88	-3.91	0.034159
CLTC	6.44	7.43	3.19	2.51	-4.085	0.0283858
HRSP12	96.72	97.34	93.5	92.39	-4.085	0.0412359
KIAA0317	98.6	98.37	94.38	94.21	-4.19	0.00179882
OSBPL3	94.94	95.97	90.32	91.65	-4.47	0.0382368
C10orf75	43.87	44.11	38.81	39.7	-4.735	0.0456077
TBC1D22B	92.83	91.54	86.88	87.54	-4.975	0.0418355
UGGT1	91.92	90.76	86.37	85.38	-5.465	0.0201932
WDR19	10.28	9.45	4.51	4.05	-5.585	0.0164276
VLDLR	95.67	97.09	91.29	90.06	-5.705	0.027331
KIAA1919	96.33	96.26	90.2	90.32	-6.035	0.000601471
PHF19	87.28	87.13	81.18	81.13	-6.05	0.00340036
BTBD3	35.43	37.16	29.09	31.02	-6.24	0.0414784
FAM114A2	94.48	96.63	90.13	88.34	-6.32	0.0484659
FIS1	92.95	94.11	87.41	86.97	-6.34	0.0348177
KDM6A	73.06	71.57	66.5	65.11	-6.51	0.0239116
INTS4	16.48	14.47	9.61	8.14	-6.6	0.040631
KIF15	100	99.22	92.86	92.44	-6.96	0.011143
SRRM2	40.36	41.29	33.26	34.16	-7.115	0.00820105
KNTC1	97.49	96.47	88.77	90.52	-7.335	0.0323084
ARL6	94.87	93.33	87.1	86.21	-7.445	0.026049
VPS13C	96.83	96.06	88.24	89.47	-7.59	0.0158615
MED17	95	93.62	86.05	86.3	-8.135	0.0472581
OSBPL9	87.74	86.41	78.59	77.82	-8.87	0.0156185
R3HDM1	31.91	34.32	23.67	24.82	-8.87	0.0477371
AC136619.1	34.07	31.58	25.08	22.73	-8.92	0.0351614
DCUN1D3	36.64	36.36	27.31	27.31	-9.19	0.00969748
CHRNA5	93.55	93.83	83.51	84.47	-9.7	0.0207086
SPAG1	96.88	100	87.1	90.16	-9.81	0.0462334
NCOA5	94.87	93.21	83.21	81.17	-11.85	0.0137043
BTBD9	25.3	24	12	13.43	-11.935	0.00671264
TNFAIP3	88.65	89.5	75.23	73.33	-14.795	0.018098
DST	82.57	79.68	65.99	65.09	-15.585	0.0412829
RBMX	51.69	55.52	36.07	38.35	-16.395	0.0305646
CCDC18	96.92	92.16	79.1	75.57	-17.205	0.0340996
FGFR1OP2	71.43	71.87	51.4	51.71	-20.095	0.000380236
C12orf29	61.7	65.24	40.44	37.44	-24.53	0.00966386
Table S5 Dataset from RNA-seq showing genes with alternative splicing changes in cells treated with 9147791. Listed is a total of 265 genes demonstrating significant changes in alternative splicing events (DPSI) for 9147791 versus DMSO treatments (p<0.05) and those altered ≥ 10% highlighted in light orange. Mean DPSIs were calculated from 10,001 exon inclusion/exclusion events in cells treated wi…
