# Supplementary material for: Identification of small molecule modulators of HIV-1 Tat and Rev protein accumulation
Source: Retrovirology. 2017 Jan 26;14:7. doi: 10.1186/s12977-017-0330-0 (PMC5267425; doi:10.1186/s12977-017-0330-0)
Supplement: Supplementary file 11 — Additional file 11: Table S6.Dataset from RNA-seq quantitating the expression levels of genes in cells treated with 9147791 [file 12977_2017_330_MOESM11_ESM.xlsx]

## Sheet: Table6
Table S6 Dataset from RNA-seq quantitating the expression levels of genes in cells treated with 9147791.
Summary
		Raw total count of genes:	19847
		Genes with RPKM ≥ 0.5:	11406
		Gene expression with P ≤ 0.05:	1020
		Genes with fold change ≥ 2:	60
		Genes with fold change ≤ 0.5:	24
Gene ID	Gene Expression (cRPKM)				Mean fold change	P Value
	DMSO		791
TRIB3	23.2	14.75	176.5	161.73	9.28625	0.00815927
GDF15	81.71	59.28	493.65	563.64	7.77479	0.0321168
CHAC1	1.89	1.29	10.04	11.18	6.98942	0.0138868
ASNS	31.53	32.92	179.31	201.11	5.89801	0.0430652
WARS	37.85	28.74	137.22	155.32	4.51484	0.0210901
ETV4	6.37	4.56	21.62	23.66	4.29132	0.00658416
PCK2	20.17	23.7	82.27	90.5	3.9487	0.0189972
ARG2	2.93	1.77	8.22	7.81	3.60895	0.0425203
MAP1B	1.23	0.96	3.53	4.06	3.54954	0.0279711
CEBPG	12.9	10.61	40.79	40.87	3.50702	0.0248876
PSAT1	60.9	53.67	182.93	199.37	3.35926	0.0174247
ABCG1	3.18	4.36	11.35	13.31	3.31097	0.0292502
LARP6	6.8	7.04	20.37	22.48	3.09439	0.0436999
PHLDA1	5.64	4.96	15.18	16.42	3.00099	0.0117074
HSPB6	0.67	0.7	1.86	2.04	2.8452	0.0400727
FAM86B2	1.86	2.21	5.71	5.78	2.84264	0.0244356
AARS	72.29	77.97	206.19	219.44	2.83334	0.0129737
NUPR1	58.16	50.86	147.17	156.22	2.801	0.0042919
MORN4	1.84	2.2	5.54	5.52	2.75998	0.0321139
GPT2	8.41	7.13	19.45	22.45	2.7307	0.0415206
PHGDH	102.68	99.49	286.35	265.58	2.72909	0.0337851
SARS	81.23	72.14	210.52	201.93	2.6954	0.00235769
ABCC3	14.28	19.73	41.17	49.34	2.69191	0.0391948
CTH	10.06	8.74	22.83	26.42	2.64613	0.0491721
RNF187	45.46	38.13	109.95	108.82	2.63627	0.0306982
AC068020.2	0.69	1.05	1.99	2.35	2.56108	0.03627
FAM86B1	6.77	7.45	18.16	17.16	2.49289	0.00558639
GADD45A	26.88	21.1	59.67	58.26	2.4905	0.0414232
TM4SF19	1.81	1.35	4.04	3.61	2.45306	0.0193389
RP11-121N13.3	0.64	0.92	1.7	2.04	2.43682	0.0413651
AC138904.2	11.31	9.67	27.21	23.76	2.43146	0.0379342
RBCK1	19.01	21.56	47.83	49.79	2.41271	0.00418109
SNX10	4.38	3.8	10.48	9.14	2.39898	0.0425839
TCEA1	60.01	57.3	138.64	140.08	2.37748	0.00182395
FAM27E2	2.61	3.77	6.8	7.97	2.35971	0.0364718
CARS	31.92	29.23	70.48	71.8	2.3322	0.00607415
SLC22A15	1.07	0.72	2.19	1.87	2.32198	0.0416236
LONP1	68.63	62.86	150.24	153.02	2.31171	0.00642155
GPCPD1	3.18	3.59	7.52	7.93	2.28685	0.00443265
PGPEP1	8.46	8.58	18.63	19.54	2.23976	0.0249578
EIF4EBP1	79.98	78.73	172.4	182.87	2.23914	0.031569
PSPH	16.17	14.54	32.31	35.82	2.23085	0.0292218
ARHGEF2	15.36	15.55	33.31	35.38	2.22193	0.0334342
MLPH	1.01	0.77	2.07	1.82	2.20657	0.0260346
AC004490.2	1.16	0.98	2.39	2.3	2.20364	0.017691
PTP4A3	2.31	2.35	4.93	5.23	2.17987	0.0317975
HSPA9	245.42	185.92	477.68	446.89	2.17502	0.0372198
TOR3A	15.69	12.5	30.79	29.7	2.1692	0.0417324
TIMP4	3.73	3.42	7.83	7.17	2.09784	0.0247253
IFRD1	60.02	67.82	134.9	131.75	2.09511	0.0173239
SPRED2	5.67	6.22	12.14	12.56	2.08019	0.00391082
C19orf57	1.48	1.08	2.43	2.68	2.06169	0.0469709
C2orf18	18.41	16.5	36.87	34.84	2.05712	0.00576981
XPOT	47.93	44.72	92.78	97.05	2.05295	0.00416834
C6orf48	90.19	100.4	188.58	200.03	2.04162	0.00624916
PCLO	0.95	0.96	2.01	1.88	2.03706	0.0406283
WI2-3658N16.1	14.64	17.22	31.3	33.07	2.02921	0.0136169
TGFA	0.96	0.8	1.78	1.74	2.01458	0.0455643
SLC1A5	93.82	76.59	176.05	164.57	2.01259	0.0214303
B3GNT5	3.06	3.61	6.23	7.15	2.00828	0.0392801
PLK3	2.84	2.51	5.27	5.38	1.99953	0.0242885
RHBDD1	3.61	4.07	7.41	7.85	1.99069	0.00702921
ATP6AP1L	2.33	2.98	4.92	5.5	1.97861	0.0286916
GCC1	7.6	7.09	15.18	13.79	1.97118	0.0387584
KCTD15	8.37	7.08	14.78	15.32	1.96484	0.0300713
WDR86	2.19	2.5	4.67	4.45	1.95621	0.0104682
NFIL3	12.05	10.94	22.59	22.29	1.95608	0.0225389
LGALS9	1.49	1.22	2.84	2.43	1.94892	0.0468726
SEC31B	2.97	3.05	5.67	6.06	1.94799	0.036084
CCNB1IP1	31.63	33.62	61.39	65.2	1.9401	0.0136976
PIGZ	0.89	0.8	1.58	1.67	1.93139	0.00659106
ALDH2	9.1	11.5	18.23	21.31	1.92817	0.044779
EDA2R	1.51	1.8	3.01	3.34	1.92447	0.0211382
HAUS6	12.67	12.1	24.1	23.21	1.91016	0.00455986
CLEC2D	1.16	1.16	2.18	2.24	1.90517	0.0181842
GRPEL2	7.43	6	13.04	12.31	1.90336	0.0374407
CCDC40	1.82	1.49	3	3.18	1.89129	0.0327626
GOLGA9P	1.29	1.56	2.53	2.82	1.88447	0.0245148
ZNF25	0.52	0.62	0.99	1.15	1.87934	0.0484924
KCNJ2	2.33	2.27	4.13	4.48	1.87305	0.0493642
SEPHS2	32.81	30.18	55.8	61.59	1.87073	0.0356688
SLC6A15	5.69	6.59	11.24	11.49	1.85947	0.0406306
CTC-241N9.1	1.22	1.37	2.44	2.33	1.85036	0.00978034
SLC6A9	8.12	7.44	14.72	13.98	1.84592	0.00595907
DNAH17	0.6	0.7	1.11	1.28	1.83929	0.0487692
AGXT2L2	7.28	8.51	14.02	14.91	1.83894	0.0172653
ICAM1	5.53	4.91	9.69	9.36	1.82929	0.0166243
DUS4L	6.44	6.71	11.63	12.33	1.82173	0.0220074
ARHGAP26	1.47	1.34	2.43	2.66	1.81907	0.0257227
CYP2R1	3.39	3.68	6.17	6.68	1.81764	0.0207111
ARNTL	7.42	6.23	11.97	12.56	1.81463	0.0337722
CA5B	3.34	3.63	6.5	6.03	1.80363	0.0173435
SLC9A3	7.69	7.33	13.06	13.88	1.79595	0.0203952
DNAJA3	39.41	36.39	65.57	70.15	1.79576	0.0134107
ZNF419	7.35	6.26	11.68	12.45	1.78897	0.0211103
PFDN2	66.96	55.38	101.35	113.86	1.78478	0.0324986
TTRAP	43.25	38.14	73.04	70.74	1.77177	0.0251149
AGPAT9	8.3	7.58	13.45	14.42	1.76143	0.012972
RP11-233C13.1	3.91	3.25	6.39	6.06	1.74944	0.0404727
LRRC37A3	2.1	2.3	3.7	3.98	1.74617	0.0148213
RNF14	23.21	20.64	39.07	36.86	1.73459	0.0117887
YARS	89.02	82.82	151.92	145.88	1.734	0.00470201
EIF2S2	93.05	82.66	152.95	150.72	1.73356	0.0428115
DPYSL2	17.03	13.67	27.77	24.98	1.72901	0.0396584
AP000926.1	6.31	5.61	10.39	10.13	1.72615	0.0306162
PVR	25.2	22.14	40.23	40.96	1.72324	0.0462131
C14orf167	3.59	4.2	6.88	6.41	1.72131	0.0224924
GRB10	13.23	14.09	22.85	23.96	1.71382	0.00651781
BEST1	12.75	10.21	20.43	18.56	1.71009	0.0434409
ZC3H8	7.1	8.09	12.63	13.27	1.70958	0.0189886
PARS2	1.87	2.21	3.38	3.56	1.70917	0.0355661
UPP1	20.77	19.74	34.65	34.02	1.69584	0.00441552
ARHGEF4	12.27	11.66	20.47	19.96	1.69007	0.00267684
ATF4	203.31	215.77	351.05	353.89	1.6834	0.0210984
ZFP161	2.89	2.91	4.96	4.8	1.68287	0.0235909
SH3BGR	0.96	1.11	1.79	1.66	1.68004	0.0211489
C14orf79	3.1	3.1	5.2	5.21	1.67903	0.00151216
DNAH14	4.21	3.92	6.93	6.7	1.67763	0.00551628
ZNF433	0.81	0.87	1.44	1.37	1.67625	0.00717942
PTCD2	6.39	7.23	10.88	11.6	1.65354	0.0162878
TMEM136	0.8	0.71	1.18	1.3	1.65299	0.0277847
KLHL35	1.12	1	1.66	1.82	1.65107	0.0253829
NGRN	68.6	61.48	103.79	109.26	1.64507	0.0140618
XBP1	30.33	27.15	45.13	48.78	1.64233	0.0181133
HAX1	61.76	55.64	94.58	95.53	1.62417	0.0485182
TIGD6	1.36	1.24	2.03	2.16	1.61729	0.012399
TSSK6	1.25	1.19	2.02	1.92	1.61472	0.0122475
SIAH1	9.4	9.9	16.22	14.86	1.61327	0.0479044
ZNF252	7.23	6.6	11.1	11.1	1.60854	0.0478274
NARS	61.54	56.28	91.71	96.69	1.60413	0.0104708
HADHB	77.63	77.51	123.91	124.26	1.59965	0.00074748
FAM86C	9.49	10.4	15.6	16.17	1.59932	0.0144356
CAT	27.13	27.01	43.08	43.46	1.59847	0.0034551
TMEM55A	6.43	6.06	10.16	9.73	1.59285	0.00633617
MAT2A	118.54	125.07	188.57	199.22	1.59182	0.014015
AC009133.2	0.87	0.73	1.31	1.22	1.58849	0.0430303
CPD	17.16	20.98	28.54	31.75	1.58826	0.0497581
CLCN5	2.3	2.03	3.31	3.51	1.5841	0.0220809
PTPN13	7.48	8.11	12.41	12.22	1.58294	0.0301445
AC010442.1	40.89	40.05	65.5	62.31	1.57883	0.0320312
C1orf43	95.01	100.58	149.34	159.29	1.57777	0.0210655
COL4A3BP	8.58	7.4	13.32	11.78	1.57217	0.0480187
C22orf23	0.76	0.81	1.23	1.23	1.56847	0.0357276
NEDD4	4.15	3.55	5.77	6.2	1.56842	0.0356628
FAM86A	19.22	17.66	30.21	27.59	1.56704	0.0341477
ABHD6	5.91	5.41	8.69	8.99	1.56606	0.0160069
IMPA2	41.19	35.9	61.65	58.33	1.56076	0.0316592
MEGF8	9.53	9.04	13.84	14.99	1.55522	0.0407361
LACE1	1.11	1.23	1.75	1.88	1.55252	0.0186138
C2orf60	1.84	1.72	2.63	2.88	1.55188	0.0437678
MDM4	3.83	3.79	5.88	5.94	1.55127	0.000717913
TATDN1	15.01	17.18	23.98	25.61	1.54414	0.0281684
ZNF239	3.15	3.67	5.06	5.43	1.54296	0.0363284
GRINL1A	6.88	6.19	10.57	9.58	1.542	0.0359512
TTC13	6.45	6.16	9.55	9.84	1.53901	0.00363907
SETD8	16.45	15.86	24.41	25.28	1.53892	0.00617652
CES2	16.2	17.98	25.64	26.83	1.53746	0.0199628
LHPP	4.44	5.02	6.88	7.6	1.53175	0.035531
XPNPEP3	1.3	1.26	1.98	1.94	1.53138	0.00172563
NTN4	9.96	10.67	15.74	15.75	1.52821	0.0415238
BCAR3	15.08	13.91	23.03	21.27	1.52815	0.0266759
CSNK1A1	74.16	67.64	112.93	103.67	1.52773	0.0289144
CTD-2526A2.1	1.13	1.18	1.72	1.8	1.52377	0.0113355
RNF41	14.1	13.08	20.32	20.97	1.52217	0.0127868
SEMA3F	40.64	40.04	62.25	60.21	1.51774	0.0202507
CCDC91	7.44	7.67	11.08	11.84	1.51646	0.0445046
ZSCAN12	3.07	2.89	4.72	4.32	1.51613	0.0472706
TRAPPC6B	7.98	7.44	12.05	11.32	1.51577	0.0163727
EIF1	167.78	174.64	255.54	263.4	1.51566	0.00375875
RPL22L1	4.44	4.61	6.61	7.06	1.5101	0.037838
ZNF770	15.41	15.86	22.85	24.32	1.50811	0.0416064
THAP2	0.83	0.96	1.28	1.41	1.50546	0.0392858
PEX11B	8.39	8.05	11.97	12.72	1.50341	0.0287596
ZNF558	7.3	7.22	10.74	11.06	1.50154	0.0201832
PDP2	3.14	2.97	4.53	4.63	1.5008	0.00947387
ERMAP	1.17	1.28	1.9	1.76	1.49947	0.0241065
SNAPC5	11.99	10.42	16.17	17.17	1.49821	0.0401264
C11orf17	23.78	23.3	34.28	36.07	1.49481	0.0364289
SIAH2	8.72	7.95	12.33	12.52	1.49442	0.0476452
CTSL1	41.91	45.92	63.18	67.48	1.48851	0.0185722
PTER	4.07	4.72	6.17	6.89	1.48786	0.0488303
RNF185	11.23	10.26	16.33	15.61	1.48779	0.0166515
KLF11	8.3	9.15	12.37	13.57	1.48671	0.036268
TSEN15	18.53	16.62	24.95	26.91	1.4828	0.0258314
ZNF493	1.25	1.24	1.8	1.89	1.4821	0.0452056
ZNF295	4.04	3.83	5.97	5.69	1.48168	0.0108858
DPH5	19.8	21.31	30.83	29.86	1.47915	0.0141004
ATP2B1	19.68	17.94	28.77	26.83	1.47872	0.0209989
SETD4	3.21	3.25	4.87	4.68	1.47857	0.0318878
ISCU	55.24	54.62	79.15	83.07	1.47685	0.0427709
TMEM128	4.31	4.62	6.36	6.81	1.47483	0.0225107
COPS7B	20.37	19.03	28.21	29.72	1.47331	0.0121901
ZFAND1	18.25	20.24	27.26	29.37	1.47239	0.0248299
ZSCAN30	1.91	2.04	3.01	2.79	1.47178	0.0316938
LRRC8D	14.87	13.65	20.68	21.19	1.47155	0.0316364
RHBDD2	33.38	29.58	48.61	43.83	1.469	0.0444305
SECISBP2	8.87	8.89	12.8	13.27	1.46788	0.0356527
CLIC4	46.38	50.58	68.78	73.45	1.46756	0.0192794
NXT1	13.17	12.31	19.32	18.04	1.46622	0.023648
ZNF354B	6.13	5.8	8.77	8.71	1.4662	0.032377
AC135352.1	3	2.79	4.05	4.41	1.46532	0.0391272
TTC17	12.63	14.35	18.88	20.6	1.4652	0.0358439
TPK1	0.74	0.69	1.05	1.04	1.46308	0.0407002
WDR67	7.67	7.43	10.83	11.25	1.46306	0.0112508
MAK16	10.47	10.19	14.98	15.15	1.45875	0.00316073
PDCD7	8.98	9	12.8	13.38	1.45603	0.0447188
C4orf32	9.07	8.53	13.28	12.35	1.456	0.0309637
MCTP1	5.74	5.7	8.33	8.31	1.45456	0.0006825
CGRRF1	5.63	5.02	7.51	7.89	1.45282	0.0340546
ERRFI1	26.91	31.33	40.56	43.74	1.45168	0.0493082
ZNF217	9.51	10.89	14.13	15.32	1.4463	0.0399157
MTERFD1	13.75	14.71	19.74	21.41	1.44555	0.0381997
LRRC37B	5.8	6.02	8.62	8.43	1.44327	0.0033757
HADHA	132.58	119.83	186.48	176.92	1.44149	0.0243186
MTO1	9.43	8.51	12.65	13.08	1.43924	0.0400272
PUS10	1.34	1.43	1.92	2.06	1.4367	0.0278355
CSRP2BP	3.25	3.46	4.85	4.77	1.43546	0.0256266
SERINC2	25.93	27.8	37.22	39.88	1.43497	0.024997
ZNF410	20.12	18.51	28.47	26.93	1.43495	0.0172905
FBXO45	7.29	6.79	9.78	10.37	1.4344	0.0170908
DDX31	7.75	7.29	10.45	11.08	1.43414	0.0182887
DCAF17	2.5	2.68	3.79	3.62	1.43337	0.0122272
TOP1	50.28	45.16	70.38	66.23	1.43316	0.0273108
STAG3L4	7.32	8	10.62	11.3	1.43166	0.0205775
PARP6	23.25	24.49	33.78	34.5	1.43082	0.01101
WDR85	17.61	16.19	24.58	23.7	1.42983	0.0220204
ENOPH1	30.17	28.65	40.64	43.18	1.42709	0.0243042
ARL17B	2.66	2.45	3.77	3.52	1.42701	0.0233845
ACADVL	199.31	220.9	288.43	310.78	1.42701	0.0289195
RSAD1	18.18	16.65	25.58	24.09	1.42694	0.0201258
C12orf41	14.08	14.46	20.84	19.86	1.42678	0.0289929
ZIC2	6.09	5.84	8.54	8.43	1.4229	0.0130025
SCAND3	1.63	1.54	2.2	2.29	1.41835	0.00916983
TSEN2	6.4	6.59	9.1	9.31	1.41731	0.00284534
EPB41	19.99	19.37	27.52	28.21	1.41653	0.00335952
CLUAP1	12.46	13.51	17.87	18.89	1.41621	0.0179543
MINA	7.24	6.42	9.91	9.37	1.41414	0.0401546
UBXN2B	9.67	9.94	13.45	14.24	1.41175	0.0412161
RAB3GAP1	19.27	19.69	26.99	27.99	1.41108	0.0189371
ZHX2	3.3	3.31	4.73	4.58	1.40851	0.0345718
DCLRE1A	6.87	6.34	9.19	9.37	1.40781	0.0420767
ZBTB34	3.37	3.17	4.78	4.42	1.40636	0.0412023
ARL4D	8.56	7.8	11.9	11.09	1.40599	0.0271945
PLEKHG4	6.36	6.2	9.09	8.55	1.40414	0.0499551
ZNF619	1.54	1.42	2.16	1.99	1.402	0.0370177
FAM102A	11.34	10.38	15.44	14.97	1.40187	0.0347295
DDB2	78.12	79.1	110.42	109.59	1.39946	0.000496158
FBXO22	14.13	13.29	18.71	19.58	1.39871	0.0121992
ADO	7.06	7.09	10.11	9.67	1.39795	0.0486897
ZBTB26	7.31	7.17	10.25	9.99	1.39775	0.00800547
WDR73	7.78	8.05	10.95	11.17	1.39752	0.00364285
ZNF780B	3.25	3.34	4.74	4.46	1.3969	0.0480922
LARS	51.47	50.24	72.55	69.28	1.39427	0.0303037
NHLRC2	4.31	4.32	5.9	6.13	1.39395	0.0426353
PRKAB1	6.6	6.87	9.24	9.53	1.3936	0.00565333
TMEM68	4.11	4.19	5.74	5.79	1.38923	0.00219432
SLC39A6	40.34	38.18	55.62	53.39	1.38858	0.0102437
FEM1C	4.5	4.22	5.87	6.2	1.38682	0.0175295
ZNF319	2.7	2.64	3.69	3.71	1.38598	0.00963308
AP3S2	4.97	5.01	6.99	6.84	1.38585	0.016845
ACER2	0.59	0.58	0.8	0.82	1.38486	0.00898545
ARMC10	18.42	19.34	25.33	26.9	1.38302	0.0276528
FLCN	11.16	11.41	15.28	15.93	1.38266	0.0267618
FBXW4	7.63	8.28	11.1	10.83	1.38138	0.0396927
TMEM167B	9.7	9.8	13.61	13.31	1.38063	0.0143638
B4GALT5	23.77	22	32.71	30.46	1.38032	0.0295427
C11orf57	8.46	8.64	12.07	11.5	1.37887	0.03849
RIPK2	7.33	6.7	9.51	9.78	1.37855	0.0442673
DNASE2	48.38	53.58	67.31	73.16	1.37836	0.0399917
PPPDE1	19.35	18.4	25.65	26.33	1.37828	0.00952309
ANKRD50	6.1	6.77	8.61	9.09	1.37708	0.0348769
SDCCAG3	51.61	47.17	69.16	66.7	1.37704	0.0342721
PORCN	6.04	6.29	8.43	8.53	1.37591	0.0166448
FOSL2	26.67	24.99	35.73	35.26	1.37534	0.0408917
STK40	4.59	4.39	6.18	6.16	1.3748	0.0360967
RAD51C	20.21	18.1	25.11	27.22	1.37316	0.0424373
KCTD13	7.5	8.24	10.32	11.29	1.37307	0.0462642
ZNF706	25.17	26.54	34.34	36.65	1.37263	0.0319523
OSMR	24.26	26.87	33.63	36.47	1.37175	0.0394996
COX19	5.08	4.85	6.58	7	1.36929	0.0326589
SENP5	7.24	6.65	9.14	9.8	1.36806	0.0302187
PLD3	83.49	84.64	114.37	115.61	1.36788	0.000772007
TMEM33	10.16	9.14	13.53	12.82	1.36716	0.0381507
USP3	11.5	12.07	15.95	16.26	1.36705	0.014075
FLYWCH1	15.69	15.02	20.36	21.57	1.36686	0.0292149
DET1	2.41	2.61	3.28	3.58	1.36632	0.0479164
PHF1	20.04	20.81	27.67	28.09	1.36529	0.00961098
ST7L	2.76	2.83	3.77	3.85	1.36318	0.00295794
C16orf72	7.64	7.97	10.69	10.57	1.36272	0.0205937
ZNF320	8.36	9.01	11.36	12.3	1.362	0.0404844
MRPS18B	62.94	59.74	84.33	82.56	1.36092	0.0158201
NSMAF	15.38	15.74	20.81	21.54	1.36077	0.0160124
STAMBP	19.07	19.26	26.17	25.95	1.35983	0.000507402
GATA5	1.35	1.22	1.79	1.7	1.35968	0.036761
TMEM120B	5.82	5.5	7.48	7.87	1.35807	0.0170463
STX4	34.59	30.81	45.64	43	1.35755	0.0465124
C12orf35	4.07	4.28	5.77	5.55	1.35721	0.0103978
VHL	17	17.44	23.74	22.96	1.35649	0.012548
C13orf23	9.22	8.98	12.32	12.36	1.35631	0.020147
FEZ2	19.88	21.02	28.49	26.84	1.35499	0.0255547
C7orf25	9.73	10.31	13.24	13.9	1.35447	0.0157014
TRNT1	10.7	11.19	14.44	15.17	1.3526	0.0189183
GOSR1	8.85	8.35	11.79	11.45	1.35173	0.0148112
FAIM3	1.64	1.74	2.34	2.22	1.35135	0.0186577
ZNF354A	7.34	6.77	9.92	9.13	1.35005	0.0445015
IQCB1	7.43	8.25	10.15	11	1.34971	0.0437007
ZNF566	2.32	2.17	3.15	2.91	1.34939	0.045056
MAP3K12	7.88	8.21	10.58	11.11	1.34793	0.0206534
AC037487.1	2.06	2.03	2.8	2.71	1.3471	0.0248186
INPP1	6.26	5.72	8.36	7.77	1.34693	0.0357724
C5orf51	21.05	22.55	28.44	30.27	1.34671	0.025956
RAD23A	103.39	98.88	139.22	133.17	1.34667	0.0145313
PRKAB2	7.1	7.16	9.63	9.56	1.34577	0.000407082
RNF146	6.35	7.06	8.67	9.36	1.34557	0.043051
CHN2	1.07	1.1	1.42	1.5	1.34537	0.0427088
AC013356.3	3.38	3.15	4.22	4.54	1.3449	0.0369352
MTIF2	17.03	18.36	23.18	24.37	1.34423	0.0215378
STK24	74.78	72.7	98.53	99.63	1.34401	0.00717227
CSGALNACT2	8.44	8.27	10.98	11.46	1.34334	0.0331252
DGKQ	4.59	4.4	6.1	5.97	1.3429	0.00878721
ZCCHC9	4.83	5.05	6.71	6.52	1.34016	0.00802622
ZSWIM7	3.37	3.49	4.48	4.71	1.33947	0.0274133
AVL9	11.03	10.88	14.4	14.91	1.33797	0.0302899
SQSTM1	309.43	290.78	402.87	398.4	1.33604	0.0474574
C18orf25	5.22	4.85	6.56	6.86	1.33557	0.0219062
MKKS	25.23	23.8	33.76	31.64	1.33375	0.032265
TMEM134	12.36	12.78	16.44	17.07	1.33289	0.0128737
SMEK2	17.21	16.91	22.28	23.17	1.3324	0.031912
MRPL1	10.23	9.46	13.37	12.84	1.33212	0.0271077
HAUS3	5.71	6.05	7.54	8.11	1.33049	0.0437198
MBLAC2	2.63	2.73	3.53	3.6	1.33044	0.00727926
C2orf49	5.93	6.1	7.96	8.04	1.33018	0.0094922
COG1	8.33	7.64	10.28	10.86	1.32778	0.0310624
FAM83G	11.72	11.75	15.73	15.43	1.32767	0.0234752
CHCHD4	14.53	15.03	19.84	19.36	1.32677	0.00516377
TIGD2	8.09	8.71	10.77	11.51	1.32637	0.0317434
PIP4K2C	14.71	13.21	17.91	18.93	1.32527	0.0498876
C5orf45	11.41	10.44	14.96	13.97	1.32463	0.0362833
ZNF193	8.06	8.35	10.85	10.85	1.32278	0.0348649
GTF2H3	16.76	16.36	21.55	22.21	1.32169	0.0107145
DCI	46.71	46.23	60.1	62.67	1.32114	0.0476644
RETSAT	29.85	31.57	39.84	41.2	1.31985	0.0143734
ALKBH8	2.16	1.96	2.78	2.65	1.31954	0.0436907
CCDC92	8.83	9.13	12.03	11.64	1.31866	0.00920531
TMEM126B	39.71	35.93	51.64	47.99	1.31804	0.0448807
FOXF1	5.63	5.84	7.56	7.55	1.31781	0.0362886
ZFYVE27	11.66	11.03	15.03	14.85	1.31768	0.0407774
C9orf6	9.16	8.88	11.84	11.91	1.3169	0.02282
RNF135	5.04	5.07	6.73	6.55	1.31362	0.0316067
C1orf103	8.5	9.16	11.43	11.72	1.31209	0.043496
LRPPRC	51.69	50.99	66.45	68.25	1.31202	0.0181669
MYSM1	4.95	5.31	6.5	6.96	1.31193	0.0358549
PLRG1	14.23	13.81	18.77	17.99	1.31086	0.0227248
FAM176B	1.08	1.05	1.37	1.42	1.31045	0.0150736
C12orf73	5.85	5.61	7.32	7.68	1.31013	0.0215867
ARSJ	4.7	4.41	5.86	6.05	1.30935	0.0226726
ZNF184	4.84	4.97	6.52	6.31	1.30836	0.012507
PLD6	3.84	3.83	4.96	5.07	1.30771	0.0283967
PEX19	20.02	20.06	25.9	26.36	1.30388	0.0230262
LRP5L	2.39	2.48	3.26	3.08	1.30298	0.0393945
BCL7A	3.73	3.84	4.81	5.05	1.30232	0.0345911
C3orf19	5.34	4.89	6.85	6.46	1.30192	0.036915
USP45	3.09	3.21	4.03	4.15	1.29852	0.00805022
PNPO	9.14	9.59	12.32	11.96	1.29753	0.012341
HRSP12	10.65	11.52	13.91	14.84	1.29715	0.0358066
ZNF445	4.47	4.46	5.75	5.83	1.29676	0.0174712
SLC26A11	5.38	5.87	7.1	7.46	1.29529	0.0385948
GJD3	3.65	3.51	4.71	4.56	1.29478	0.00947453
NFX1	13.25	13.28	16.88	17.47	1.29474	0.0474122
ZNF664	44.59	43.51	57.01	56.94	1.2936	0.0259796
PRKAG2	3.66	3.36	4.4	4.65	1.29306	0.0374962
TTC9C	33.57	36.33	44.37	45.86	1.29202	0.0425338
ZNF195	8.58	8.09	11.04	10.45	1.28922	0.0264409
ALG5	14	13.05	17.63	17.19	1.28826	0.0423733
OTUD6B	7.68	7.48	9.61	9.84	1.28341	0.00540475
KIAA0753	5.11	5.42	6.64	6.86	1.28255	0.0213028
SLC35B3	7.13	7.46	9.59	9.09	1.28176	0.0297939
BICD1	4.47	4.61	5.82	5.8	1.28007	0.0317367
NR2C1	9.96	10.42	12.8	13.28	1.27981	0.013406
RBM18	17.98	17.64	22.42	23.14	1.27937	0.0198934
KIAA0649	20.43	20.07	25.63	26.16	1.27898	0.00550433
SIKE1	8.34	7.81	10.16	10.46	1.27877	0.0330031
CUEDC2	32.88	35.35	42.63	44.5	1.27769	0.0305286
CLCN2	4.2	3.98	5.16	5.28	1.2776	0.0254275
FOXJ2	7.34	7.64	9.27	9.86	1.27676	0.048103
ZCCHC4	5.31	5.26	6.8	6.69	1.27623	0.00842723
ZBED5	20.68	21.55	26.69	27.18	1.27594	0.0161879
ESRRA	45.97	42.77	58.6	54.56	1.2752	0.0460772
MBD6	14.83	15.61	19.55	19.21	1.27445	0.0313251
ZFP36L2	5.19	5.41	6.55	6.96	1.27427	0.0452138
C11orf73	29.55	27.39	35.63	36.75	1.27374	0.046165
EDEM1	10.28	10.59	13.02	13.54	1.27255	0.0205914
EPRS	71.41	67.44	87.21	89.05	1.27085	0.0347852
ST6GALNAC4	31.87	31.24	39.6	40.55	1.27028	0.00772735
AKIRIN2	29.6	29.07	37.74	36.76	1.26977	0.0128836
C5orf37	6.54	6.36	8.35	8.03	1.26967	0.0224048
C4orf27	15.72	15.56	19.5	20.2	1.26933	0.0428841
CSRNP2	5.01	5.32	6.76	6.32	1.26864	0.045031
TRIM38	5.18	4.74	6.07	6.47	1.2684	0.0486313
STK36	4.26	4.59	5.44	5.78	1.26813	0.0377901
RILPL1	7.16	7.08	8.85	9.19	1.26703	0.0459523
NUFIP2	14.91	14.06	18.5	18.17	1.26655	0.0433531
AXIN1	16.42	15.17	20.61	19.36	1.26569	0.0417342
RUNDC1	5.84	5.61	7.46	7.03	1.26526	0.0456105
DNAJB14	4.22	4.44	5.32	5.63	1.26434	0.0336103
REPS1	9.05	8.75	11.08	11.4	1.26358	0.00879528
PPIE	29.68	29.09	36.69	37.52	1.26299	0.00651409
MLKL	7.1	6.73	8.65	8.8	1.26294	0.0377792
C1orf27	8.5	8.62	10.72	10.9	1.26284	0.00430694
DLG4	5.25	5.3	6.58	6.74	1.26252	0.0234806
RPUSD3	41.6	39.84	51.54	51.13	1.26116	0.0424193
ATP6V1B2	35.13	34.95	44.15	44.2	1.26071	0.00334475
DYM	14.1	14.37	17.92	17.95	1.26003	0.0216371
CCDC25	24.08	25.67	31.76	30.83	1.25997	0.0341431
ANKRD40	14.8	13.95	18.6	17.61	1.25956	0.0307956
MRPS16	46.91	43.98	56.39	57.78	1.25793	0.0431233
ESCO1	4.47	4.65	5.82	5.63	1.25638	0.0124962
LGTN	30.81	32	39.45	39.33	1.25475	0.0453263
PATL1	25.11	24.44	30.78	31.35	1.25427	0.00537138
SENP1	8.18	8.19	10.13	10.39	1.2535	0.039559
ETV6	2.55	2.54	3.21	3.17	1.25343	0.0136384
DDX50	22.72	22.93	29.08	28.13	1.25335	0.0429034
ZNF91	3.7	3.98	4.92	4.68	1.2528	0.0367053
FAM179B	2.62	2.82	3.35	3.46	1.25279	0.0466392
KCTD1	3.6	3.71	4.57	4.58	1.25197	0.0365543
GPD1L	10.96	10.73	13.45	13.69	1.25153	0.00372844
KRR1	15.89	15.08	19.83	18.92	1.2513	0.0244466
CCNJ	2.39	2.29	2.94	2.91	1.25043	0.0384401
MSL1	15.41	16.14	19.35	20.08	1.2499	0.0167345
HAUS4	47.83	50.98	59.72	63.77	1.24974	0.0455222
GPC5	7.91	8.07	9.86	10.11	1.24966	0.00998277
ZRSR2	27.7	26.34	34.69	32.8	1.2488	0.0355864
CCBL2	10.76	11.63	14.25	13.62	1.24773	0.0438762
CDK17	6.47	6.7	8.04	8.39	1.24745	0.0240209
IPO13	12.99	12.73	15.99	16.09	1.24745	0.0122205
XPO5	26.33	26.37	32.34	33.37	1.24685	0.0499791
BMP2K	6.6	6.36	8.2	7.95	1.24621	0.0116585
ZNF12	8.74	8.32	10.78	10.46	1.24531	0.0188909
FAR1	17.87	17.3	21.55	22.22	1.24516	0.0111889
CSNK2A1	32.54	30.32	37.86	40.21	1.24484	0.0425912
POLR1B	11	10.78	13.48	13.61	1.24399	0.00581895
DENND4B	14.54	13.55	17.8	17.11	1.24347	0.0383387
C7orf23	23.63	23.23	28.6	29.63	1.24292	0.0336425
EIF2S3	208.07	217.29	260.44	268.1	1.24276	0.0146132
ZNF700	8.26	8.15	10.3	10.08	1.24189	0.0124162
ZNF764	4.34	4.16	5.35	5.2	1.24136	0.0141239
BIVM	21.93	21.52	26.38	27.51	1.24063	0.0446475
ATG4B	20.39	19.72	24.43	25.27	1.23979	0.0142867
CDK4	135.09	128.97	162.09	164.93	1.23935	0.0307386
TGDS	8.89	8.47	10.85	10.65	1.23893	0.031713
HSD17B1	3.69	3.75	4.57	4.64	1.23791	0.00300353
NADK	41.3	39.89	51.36	49.09	1.23711	0.029688
HPS3	12.1	11.94	15.09	14.61	1.23536	0.0353369
CREB1	3.96	4.16	5.06	4.95	1.23384	0.0286008
ZNF800	5.13	5.4	6.37	6.62	1.23382	0.0219787
FAM107B	21.16	21.52	26.06	26.6	1.23381	0.0072751
C17orf80	8.59	8.43	10.34	10.65	1.23354	0.0196217
GORAB	6.31	6.2	7.75	7.67	1.23265	0.00332554
MED1	13.51	14.47	16.72	17.76	1.23248	0.044821
TRMT2A	9.36	9.24	11.24	11.68	1.23246	0.0496916
KIAA0232	7.95	7.64	9.33	9.86	1.23208	0.0447834
MORC2	11.32	11.6	14.3	13.93	1.23206	0.0096943
C1orf131	7.43	7.08	8.8	9.06	1.23202	0.0206114
RFNG	15.6	16.38	19.96	19.4	1.23193	0.0215756
HECTD1	25.95	26.44	31.75	32.77	1.23146	0.0240432
AUP1	75.28	74.16	93.65	90.36	1.23123	0.0400007
TBCCD1	6.25	6.57	7.66	8.12	1.23076	0.0431289
C12orf65	12.19	11.59	14.51	14.73	1.23062	0.045132
C9orf46	15.92	16.71	19.83	20.3	1.23022	0.0259281
PRDX5	436.47	431.57	527.71	539.87	1.22999	0.0193228
RTTN	4.21	4.11	5.05	5.18	1.22993	0.00914572
PPPDE2	21.16	20.01	24.63	25.91	1.22942	0.0329118
NT5DC3	2.19	2.22	2.73	2.69	1.22914	0.00345146
ZFP64	9.57	8.99	11.62	11.15	1.22724	0.0329843
RNF139	11.82	11.78	14.33	14.56	1.22417	0.0235501
ZNF133	5.68	5.94	7.16	7.05	1.22372	0.0354114
IFNGR1	14.68	15.38	18.57	18.18	1.22352	0.0276903
GNA13	13.81	14.04	17.15	16.92	1.22349	0.0027235
HDHD2	7.5	7.12	9.17	8.71	1.22299	0.0344286
RDH14	11.11	11.7	13.62	14.25	1.22194	0.0281643
PRPF38B	19.46	19.96	24.17	23.91	1.21997	0.012366
MXI1	9.46	9.98	11.96	11.72	1.21931	0.0426957
ZFP30	3.21	3.05	3.88	3.75	1.21912	0.0242946
HIF1A	63.77	65.49	79.76	77.72	1.21875	0.00971111
ZCCHC8	14.52	14.2	17.17	17.82	1.21872	0.0315102
C18orf45	3.97	4.16	4.86	5.04	1.21786	0.0213327
FAM119B	4.4	4.53	5.44	5.43	1.21752	0.0414735
RNF212	20.06	19.36	23.4	24.53	1.21677	0.0361386
C19orf55	5.12	4.98	5.99	6.29	1.21649	0.0495707
LYSMD1	5.62	5.88	6.83	7.15	1.21564	0.0292261
SLC38A6	6.89	6.69	8.14	8.35	1.21478	0.00986362
RPRD1A	14.9	14.66	17.67	18.23	1.21471	0.0294418
FXYD5	96.31	92.95	112.4	117.32	1.21462	0.0286897
OSR2	3.01	2.89	3.6	3.56	1.21392	0.0406645
RNF39	1.05	1.01	1.27	1.23	1.21367	0.0161301
PAM16	31.8	30.12	37.13	37.94	1.21362	0.0433687
NAPG	4.62	4.47	5.46	5.56	1.21283	0.0136049
ZNF554	1.92	1.99	2.33	2.41	1.2123	0.0168248
C2orf44	5.49	5.76	6.69	6.94	1.21172	0.0234211
ELMO2	15.5	14.46	17.68	18.54	1.2114	0.0464099
RNF219	11.08	10.59	13.43	12.78	1.20945	0.0360031
ZNF547	1.1	1.16	1.39	1.34	1.2094	0.0285923
C17orf75	17.02	16.68	20.29	20.46	1.20937	0.0101288
C18orf19	5.33	5.28	6.47	6.35	1.20827	0.0158881
ASNSD1	15.75	16.28	18.95	19.73	1.20755	0.0270791
DYRK2	2.75	2.59	3.28	3.16	1.2064	0.0371014
UBE2CBP	3.79	3.71	4.48	4.56	1.20558	0.00535389
TADA2B	6.04	5.98	7.3	7.19	1.20548	0.00764928
NNT	85.73	85.61	102.35	103.94	1.20399	0.0280838
NBPF3	4.31	4.54	5.2	5.45	1.20347	0.0343224
GBA2	22.59	22.7	26.91	27.59	1.20333	0.041949
DHX35	11.13	10.6	13.18	12.95	1.20294	0.0441071
JTB	91.55	86.68	104.32	109.74	1.20276	0.0398469
C16orf63	29.84	28.96	35.52	35.19	1.20274	0.0268363
ACN9	16.13	15.5	19.19	18.82	1.20195	0.0237468
ZFYVE20	8.71	9.23	10.51	11.04	1.20138	0.0398238
CDADC1	2.3	2.23	2.74	2.7	1.20103	0.0165805
IVNS1ABP	24.4	25.66	29.27	30.82	1.20034	0.040679
UBE2F	15.23	15.11	18.12	18.27	1.19945	0.00130372
HINT3	13.24	14.07	16.01	16.72	1.19878	0.0401642
AIDA	36.02	36.5	43.34	43.59	1.19873	0.00540105
HEBP1	44.92	47.24	53.83	56.64	1.19867	0.040168
ZNF669	2.61	2.5	3.14	2.98	1.19753	0.0448492
MKLN1	9.39	9.13	11.01	11.15	1.19689	0.0161394
COX7A2L	29.06	28	33.56	34.54	1.19421	0.0169612
MTCP1NB	26.52	27.64	32.82	31.79	1.19385	0.0209272
TIMM17B	25.18	26.33	30.08	31.39	1.19339	0.0304166
PPTC7	9.77	9.5	11.57	11.42	1.19317	0.0157832
C7orf44	25.99	24.98	29.67	31.09	1.19309	0.0378425
ZNF780A	5.28	5.35	6.27	6.4	1.19188	0.0135615
C5orf30	11.46	10.98	13.57	13.16	1.19133	0.0223208
CNOT4	8.56	8.6	10.1	10.34	1.19112	0.0412726
KIAA1826	4.26	4.44	5.12	5.24	1.19103	0.0240864
RLF	5.12	5.23	6.26	6.06	1.19068	0.0268425
TBL1X	31.01	32.2	36.67	38.57	1.19017	0.0474181
MTHFS	13.9	14.4	16.42	17.21	1.18822	0.0424453
FOXJ3	14.85	15.41	17.56	18.36	1.18696	0.0365247
GRAMD1C	2.4	2.54	2.87	2.99	1.1865	0.0397146
ITPKC	5.07	5.36	6.31	6.04	1.18572	0.0404521
MTMR9	3.56	3.55	4.18	4.25	1.18567	0.030489
ERGIC1	168.97	175.15	207.13	200.36	1.18489	0.0207318
LIN7B	4.46	4.53	5.35	5.3	1.18476	0.00417751
SS18L1	12.97	12.61	14.82	15.46	1.18432	0.0411062
ASB8	8.85	9.09	10.66	10.58	1.18422	0.0293306
COG8	10.4	10.62	12.31	12.55	1.18269	0.00730909
CCDC41	6.3	6.01	7.17	7.37	1.18219	0.0319593
CASP8	8.8	9	10.56	10.47	1.18167	0.0170733
ASB7	6.78	7.06	8.28	8.06	1.18144	0.0227062
ZNF28	5.57	5.29	6.52	6.28	1.17885	0.0360059
ATG12	12.63	12.03	14.84	14.21	1.1781	0.0372834
DDX10	11.02	10.43	12.81	12.43	1.17709	0.0454022
LYRM2	10.11	9.84	11.66	11.8	1.17625	0.0190649
ZNF500	4.71	4.89	5.55	5.73	1.17506	0.0221976
TMEM138	30.03	30.26	34.96	35.83	1.17412	0.039943
FASTKD2	6.27	6.02	7.31	7.11	1.17347	0.0246099
RSRC2	29.81	29.69	34.87	34.92	1.17295	0.002036
GGA3	11.17	11.02	12.93	13.07	1.1718	0.00295037
DYNLT1	53.19	54.43	62.34	63.67	1.17089	0.00979463
NFXL1	6.32	6.24	7.4	7.29	1.16958	0.00586656
CCNT2	6.26	6.19	7.24	7.32	1.16955	0.00274236
CWC25	10.56	10.11	12.27	11.9	1.16949	0.0289945
VPS45	15.52	15.78	18.47	18.12	1.16918	0.00898009
MRPS31	10.39	10.45	12.11	12.24	1.16842	0.00800642
C14orf104	6.13	6.25	7.26	7.19	1.16737	0.0102383
NDUFA7	77.68	73.98	90.05	86.76	1.166	0.0376769
TSPAN14	6.63	6.48	7.78	7.48	1.16389	0.0475378
SFRS13A	33.13	32.09	38.52	37.37	1.16361	0.0210113
SH2D4A	16.21	16.95	18.94	19.64	1.16356	0.0337754
RALGAPB	19.02	18.69	21.66	22.13	1.16143	0.0126546
BUD13	6.56	6.44	7.63	7.45	1.15997	0.016369
TUBGCP4	15.93	15.6	18.41	18.13	1.15893	0.00810541
BAZ1B	46.71	45.73	52.78	54.31	1.15879	0.0235488
EFCAB2	4.54	4.3	5.21	5.03	1.15867	0.0495516
TIPRL	26.48	26.64	31.09	30.42	1.15799	0.0402673
MRPS9	27.77	26.52	31.04	31.71	1.15673	0.0485753
SCMH1	13.89	13.8	16.07	15.95	1.15637	0.00178298
AHCTF1	18.22	17.36	20.85	20.24	1.15512	0.043012
MYBBP1A	15.99	15.79	18.19	18.49	1.15429	0.00901081
LRSAM1	16.58	16.08	18.43	19.22	1.15343	0.0472446
TEX2	9.93	9.59	11.06	11.44	1.15335	0.0288529
IBTK	21.29	21.9	25	24.78	1.15288	0.0369246
GOLGA5	16.25	16.64	19.01	18.89	1.15253	0.0338519
PRAF2	59.5	61.92	69.19	70.53	1.15095	0.0399013
RFWD2	11.85	11.45	13.51	13.29	1.15039	0.0321686
ZNF592	6.34	6.5	7.34	7.4	1.1481	0.0316758
SLC16A1	36.31	36.86	41.75	42.23	1.14775	0.00487664
NCK1	17.3	18.1	20.59	19.98	1.14702	0.0411872
RCL1	10.09	9.65	11.54	11.09	1.14646	0.0443399
NUDT4	14.8	15.23	17.51	16.88	1.14572	0.0385417
GNL1	14.57	14.6	16.65	16.76	1.14535	0.0103871
CST3	16.62	15.85	18.84	18.33	1.14502	0.0484907
ATP5H	235.33	240.51	267.44	277.39	1.14489	0.048095
ITGA5	20.92	20.44	23.83	23.51	1.14465	0.0143821
FAM199X	11.53	11.38	13.14	13.08	1.14451	0.0132343
TM9SF4	38.97	39.74	45.26	44.78	1.14412	0.0119142
TTLL4	5.2	5.33	6.1	5.94	1.14376	0.0202628
ZNF747	5.66	5.79	6.58	6.51	1.14345	0.0189127
ZBTB8A	4.25	4.3	4.82	4.95	1.14264	0.0417682
TOM1	9.37	9.25	10.7	10.57	1.14232	0.00454482
SRPK1	38.37	37.22	42.76	43.55	1.14224	0.0229919
PDSS2	10.41	10.85	11.93	12.31	1.14029	0.037615
KIAA1430	5.09	5.14	5.81	5.85	1.13979	0.00250882
XRCC6BP1	5.14	5.08	5.74	5.9	1.13907	0.0457638
NPRL2	11.03	10.72	12.49	12.25	1.13755	0.0198305
TRIM8	11.82	11.6	13.51	13.11	1.13658	0.0368718
DPM2	54.91	53.94	61.15	62.52	1.13635	0.0172222
ANKHD1	27.8	28.12	31.89	31.63	1.13597	0.00351971
CCDC55	16.73	16.42	18.67	18.97	1.13563	0.00913859
ELP3	15.03	14.8	16.74	17.11	1.13493	0.0197645
EARS2	13.47	13.15	14.92	15.27	1.13443	0.017577
ASCC1	23.26	22.94	26.41	26	1.13441	0.00853563
CCDC22	9.61	9.26	10.78	10.61	1.13377	0.0484701
UBE3A	20.27	20.42	22.97	23.15	1.13345	0.00217385
C1orf109	10.71	10.42	11.83	12.11	1.13338	0.0200305
ZC3H14	21.17	21.76	24.01	24.64	1.13325	0.0222619
ZNF567	3.65	3.5	4.1	4	1.13307	0.0454248
C9orf114	13.34	12.83	14.62	15	1.13254	0.0382759
TAF3	5.73	5.57	6.44	6.35	1.13197	0.0285043
ATG16L1	11.5	11.02	12.54	12.93	1.13188	0.0446644
APBA3	6.93	7.1	7.95	7.89	1.12923	0.0382697
KIAA0895	4.48	4.31	4.91	5.01	1.1292	0.0461015
TRIM11	9.05	8.87	10.01	10.21	1.12857	0.0138625
BRWD2	11.97	12.31	13.59	13.75	1.12616	0.0365048
C4orf23	2.97	3.06	3.35	3.43	1.12443	0.0256571
KCTD20	26.2	25.42	29.44	28.58	1.12399	0.0320287
MAPKSP1	4.46	4.57	5.01	5.13	1.12293	0.0212479
C20orf177	4.85	4.92	5.42	5.55	1.12279	0.0303699
SSR4	64.14	62.54	70.76	71.27	1.1214	0.0467209
KIAA0562	10.61	10.44	11.65	11.91	1.11941	0.0227259
AIFM1	57.51	56.37	63.1	64.15	1.11761	0.0134443
ATIC	42.22	41.45	46.85	46.46	1.11527	0.0208228
PIGG	11.61	11.4	12.91	12.75	1.1152	0.0122163
TNKS2	12.4	11.97	13.81	13.36	1.11492	0.0462044
ZNF746	5.43	5.39	6	6.06	1.11464	0.00599359
SUPT16H	64.38	62.15	69.69	71.03	1.11268	0.0485327
PRPSAP2	15.23	15.45	16.95	17.17	1.11213	0.00808108
RLIM	12.68	12.47	13.82	14.02	1.1071	0.0115102
YAP1	36.24	35.92	39.88	39.76	1.10367	0.0133955
TMEM51	3.39	3.34	3.68	3.74	1.10265	0.0138655
CXADR	6.37	6.35	7.04	6.98	1.1022	0.0168756
FBXO28	6.61	6.78	7.31	7.43	1.10089	0.0297346
CYP2S1	10.03	10.06	11.09	10.96	1.09757	0.0333091
NANP	4.54	4.62	5.07	4.97	1.09625	0.0231801
NRBF2	10.97	10.88	11.95	12	1.09614	0.00695269
FAM192A	32.98	32.48	35.53	36.2	1.09593	0.0214023
EPM2AIP1	11.02	10.89	12	11.95	1.09313	0.021628
HIPK1	9.86	10.02	10.91	10.79	1.09167	0.0149627
SUPT3H	4.45	4.55	4.95	4.85	1.08915	0.0298575
C15orf61	5.92	5.77	6.28	6.43	1.0876	0.0406345
BTRC	5.16	5.27	5.6	5.73	1.08628	0.0359928
TAF1C	16.45	16.09	17.46	17.84	1.08508	0.0343504
RBM15B	16.97	16.96	18.42	18.37	1.08429	0.00837285
C4orf43	20.52	20.44	22.32	22.06	1.08349	0.0329184
FOXN2	3.63	3.69	3.99	3.93	1.08211	0.0194193
CDK8	7.14	7.28	7.84	7.76	1.08199	0.0327068
FBXW11	20.84	20.56	22.55	22.16	1.07994	0.0261518
TIMELESS	32.11	31.87	34.6	34.43	1.07894	0.00524997
RAB14	33.98	33.48	36.29	36.48	1.07879	0.0360601
RAB3GAP2	8.77	8.88	9.49	9.51	1.07652	0.0452461
ATXN7L2	2.26	2.24	2.41	2.43	1.0756	0.0068494
IMMT	52.44	51.47	56.33	55.34	1.07468	0.0304797
ESF1	11.29	11.12	12.04	11.98	1.07188	0.0442161
TAB1	11.91	11.85	12.79	12.66	1.07112	0.0223128
LIG3	12.57	12.57	13.38	13.47	1.06802	0.0334754
PLEKHA1	8.44	8.55	8.98	9.1	1.06415	0.0220039
WDFY1	10.75	10.9	11.4	11.57	1.06097	0.029273
FAM133B	16.27	16.49	17.25	17.35	1.05619	0.041829
ALX1	4.88	4.83	5.09	5.11	1.0505	0.0381672
DCXR	37.51	37.11	39.33	38.99	1.04959	0.0209131
SPCS1	83.11	82.55	86.95	86.19	1.04515	0.0197136
SOX12	21.72	21.83	21.3	21.35	0.979337	0.0431101
NUP133	20.2	20.31	19.48	19.47	0.961499	0.0432121
FECH	19.06	18.85	18.24	18.04	0.957004	0.0303871
MRPS14	15.73	15.86	15.02	15.07	0.952526	0.0320797
COX7A2	146.03	148.6	138.79	140.79	0.948932	0.0488519
NDUFA10	23.56	23.63	22.43	22.22	0.946184	0.0342652
XPO7	44.29	43.57	40.95	41.75	0.941408	0.0417448
ERICH1	11.29	11.27	10.65	10.58	0.941044	0.0226053
NPEPPS	42.53	43.12	39.57	40.41	0.933777	0.0395257
POLRMT	29.31	29.8	27.12	27.7	0.927406	0.0318279
KIAA2013	26.71	26.47	24.52	24.78	0.927081	0.00839917
VPS4B	12	12.03	11.12	11.06	0.923017	0.00565838
R3HDM1	17.68	17.42	16.3	16.09	0.922798	0.0168546
MED14	22.86	23.28	20.94	21.52	0.920205	0.0433262
FLII	61.55	61.67	56.77	56.53	0.919496	0.00367884
PDIA3	181.31	183.82	166.51	168.01	0.916182	0.0172323
SAP130	16.49	16.38	15.1	14.99	0.915423	0.00311668
RAB4A	15.05	15.04	13.73	13.81	0.915255	0.0181777
TRUB2	43.94	44.73	40.08	41.02	0.914605	0.0271493
PDS5B	7.45	7.28	6.82	6.64	0.913762	0.0362123
C1D	7.21	7.03	6.57	6.34	0.906542	0.0499215
MAGT1	26.87	26.8	24.29	24.17	0.902924	0.00232485
NEK6	26.39	25.86	23.49	23.64	0.902132	0.0496693
NET1	16.93	16.64	14.95	15.31	0.90156	0.0213241
PIN4	17.57	17.17	15.74	15.54	0.900456	0.0362559
RAPGEF1	26.65	25.88	24.08	23.2	0.900005	0.047707
FRAT1	1.25	1.25	1.12	1.13	0.9	0.0254512
TRIP12	28.16	28.69	25.37	25.62	0.896959	0.0272632
ACAP3	24.93	25.28	22.78	22.21	0.896159	0.0265282
PPP6R3	34.13	35.04	30.44	31.5	0.895428	0.03708
LASS5	13.56	13.18	11.79	12.14	0.895281	0.0326535
PCGF3	10.06	10	8.87	9.03	0.892355	0.0269223
PDCD6IP	31.78	31.61	28.36	28.18	0.891938	0.00132668
TBC1D25	5.46	5.45	4.85	4.88	0.891846	0.00816224
REEP5	33.21	34.08	30.49	29.43	0.890827	0.0356651
DMAP1	26.02	25.32	22.46	23.24	0.890517	0.0336689
MBNL1	18.9	19.52	16.76	17.35	0.887802	0.0374309
CYFIP1	27.96	27.86	24.65	24.88	0.887327	0.00873843
GABARAPL2	72.29	73.59	64.57	64.85	0.887221	0.0414887
SCAND1	45.21	45.44	39.71	40.4	0.883715	0.0258137
ARF3	47.1	47.13	41.18	41.97	0.882413	0.0450274
DGCR2	10.36	10.58	9.13	9.32	0.881091	0.0142275
ADD1	47.71	47.78	41.65	42.36	0.879773	0.0375791
SUN1	56.68	58.65	49.93	51.5	0.8795	0.0348189
TMEM69	24.97	25.43	22.53	21.78	0.879376	0.0322872
C7orf27	27.25	26.41	23.81	23.35	0.878948	0.0389501
MDH1	166.82	166.92	145.77	147.42	0.878497	0.0253712
PBRM1	9.24	9.26	8.12	8.13	0.878379	0.000844177
LZTR1	12.25	12.09	10.54	10.8	0.876854	0.0181322
TAF4B	2.44	2.51	2.13	2.2	0.874722	0.024559
HJURP	29.81	29.57	26.16	25.75	0.874186	0.00932209
SLC10A3	17.58	17.44	15.08	15.5	0.873277	0.0403324
PRKCI	20.05	19.99	17.35	17.56	0.871888	0.0168889
TSR2	32.32	31.96	27.93	28.02	0.870446	0.0198027
CC2D2A	3.22	3.32	2.9	2.78	0.868985	0.0337266
SHPK	5.76	5.98	5.04	5.16	0.868938	0.0454783
ANKS1A	9.81	10.16	8.59	8.76	0.868921	0.0458753
BCAR1	26.26	25.63	22	23.05	0.868556	0.0468246
CSE1L	111.9	109.07	94.79	96.79	0.867254	0.0185432
DAGLB	17.99	17.58	15.26	15.56	0.866673	0.0147771
KHSRP	59.17	57.85	50.27	50.84	0.864205	0.026834
C7orf42	29.76	29.06	25.11	25.68	0.863719	0.0140321
EPB41L2	21.7	21.4	18.88	18.29	0.862359	0.0285994
CEP70	14.45	14.84	12.8	12.37	0.859686	0.0197724
GORASP1	16.67	16.73	14.51	14.19	0.859301	0.0370518
FAM195B	11.55	11.47	9.8	9.97	0.858854	0.0126074
DSE	9.64	9.64	8.19	8.36	0.858402	0.0395919
PELO	20.98	20.61	18.07	17.62	0.858111	0.0108528
RP11-884K10.5	24.73	23.93	21.02	20.71	0.85771	0.0459743
DYNC1I2	33.09	34.29	29.54	28.19	0.857411	0.0342848
QKI	9.55	9.66	8.29	8.15	0.855874	0.00513809
COMMD4	92.96	92.65	78.5	80.32	0.855684	0.0379675
SLC25A23	35.31	35.83	30.22	30.64	0.855499	0.00501998
FAM114A1	16.19	16.88	13.79	14.41	0.852717	0.0352524
MGRN1	25.06	25.88	21.39	21.92	0.850269	0.024471
PLEKHG3	5.85	5.78	4.9	4.95	0.847004	0.00368338
SMARCC1	33.96	33.68	28.68	28.49	0.845213	0.00205337
ANXA5	226.58	219.93	191.66	185.16	0.843893	0.017368
AP2M1	282.3	282.6	238.02	237.3	0.841424	0.00123786
ZC3H7A	26.48	25.62	22.46	21.38	0.841346	0.0300554
BAT3	97.83	94.1	82.22	79.1	0.840516	0.0262099
CDKL1	7.98	7.75	6.48	6.73	0.840209	0.0180304
CCDC150	3.81	3.82	3.18	3.23	0.840098	0.0209985
TXNDC11	19.06	19.47	16.23	16.11	0.839474	0.0290185
KIF3B	17.56	16.87	14.85	14.03	0.838663	0.0375069
TOP2B	41.55	43.3	35.12	35.95	0.83775	0.0436799
BHLHB9	1.22	1.27	1.05	1.03	0.83584	0.0480761
BCOR	25.56	25.94	21.09	21.93	0.835265	0.0324486
SPRYD4	7.78	8.08	6.42	6.83	0.835245	0.0428922
USP13	7.48	7.26	6.1	6.2	0.834751	0.0283475
QRICH1	25.51	24.28	21.47	20.07	0.834118	0.0488634
COMMD1	15.34	15.55	12.7	12.99	0.831635	0.0067839
TBC1D23	10.29	10.74	8.56	8.92	0.831208	0.0283637
STK38	26.92	26.49	22.08	22.19	0.828941	0.0214704
CD276	53.87	56.52	44.64	46.66	0.827105	0.033931
BCORL1	6.67	6.56	5.39	5.54	0.826304	0.00887284
TRIP13	87.46	86.98	72.78	71.24	0.825595	0.0201156
TEX261	35.6	35.28	29.06	29.45	0.825521	0.00200251
HDAC1	88.61	89.68	74.08	73.05	0.825293	0.00227985
TLE3	17.34	17.06	14.53	13.82	0.824015	0.046287
FARP1	39.82	41.12	32.38	34.32	0.823895	0.0353357
ESYT2	38.78	39.49	32.11	32.37	0.823853	0.017436
ORMDL2	29.08	28.05	23.37	23.67	0.823748	0.0481216
UBE2E3	45.91	44.28	37.53	36.69	0.82303	0.029229
RHOBTB2	17.44	16.64	13.66	14.35	0.822818	0.0304215
MAP4K4	21.71	22.36	18.23	17.99	0.822133	0.0314584
TRNP1	3.93	3.88	3.27	3.15	0.821958	0.0294373
C9orf163	0.87	0.91	0.72	0.74	0.820387	0.0405833
MTSS1L	26.98	27.65	22.35	22.44	0.819982	0.0399359
GNG10	42.3	43.12	35.68	34.1	0.817158	0.0285506
TPD52	55.63	55.8	45.77	44.98	0.814425	0.0188087
SLC29A1	53.23	51.31	44.06	41.03	0.813689	0.0459853
GTF3C1	35.98	35.94	29.06	29.38	0.812572	0.0136374
HSPB8	30.3	31.85	24.33	26.14	0.811846	0.0410621
SMARCA5	33.69	33.31	26.63	27.72	0.811312	0.0347584
MLLT1	52.32	54.37	43.59	42.77	0.809895	0.0375835
NDC80	24.82	23.86	20.24	19.15	0.809035	0.0245246
UBAP2	17.7	18.89	14.34	15.26	0.809002	0.0486367
PLD2	9.84	10.27	8.38	7.87	0.808968	0.0304892
CNNM3	13.91	13.38	10.75	11.3	0.808685	0.020667
SMARCA1	27.59	29.05	22.45	23.12	0.804785	0.0474451
PAPSS1	32.75	33.03	25.88	27	0.803834	0.0432814
PLK4	17.65	18.26	14.33	14.53	0.803813	0.0366626
HACL1	10.65	10.65	8.7	8.4	0.802817	0.0453957
SMS	179.02	174.39	144.4	139.1	0.802126	0.0105888
SWAP70	32.58	30.87	25.95	24.89	0.801393	0.0373692
ACTN1	86.73	83.47	70.54	65.87	0.801237	0.0351997
C5orf15	31.53	31.6	25.66	24.81	0.799477	0.0413935
KANK2	26.27	25.62	20.68	20.72	0.797976	0.0387057
CHN1	8.2	7.87	6.56	6.26	0.797713	0.0187681
C10orf76	7.76	8.18	6.17	6.53	0.796696	0.0294641
OAZ2	36.85	35.71	28.67	29.02	0.795338	0.0332988
ATP6V0A1	21.02	20.07	15.83	16.8	0.795081	0.024828
NCAPG	32.72	32.51	25.63	26.16	0.793994	0.0111849
POLR3H	14.63	14.17	11.63	11.18	0.791966	0.0113627
ERCC2	26.48	25.17	21	19.8	0.789851	0.0262519
EPB41L4A	6.02	6.43	4.7	5.12	0.788499	0.0464185
NUTF2	49.19	47.43	38.66	37.45	0.787758	0.0155735
ARF1	192.84	183.84	151.1	145.27	0.786875	0.026192
AC092295.7	2.17	2.08	1.65	1.69	0.786434	0.032997
RAB1B	140.18	136.37	111.06	106.45	0.786432	0.0113259
ZC3H4	6.71	7.09	5.25	5.58	0.784719	0.0288076
UBAP2L	51.21	52.9	40.16	41.47	0.784077	0.0109336
FZR1	14.79	14.11	11.76	10.9	0.783817	0.0331412
KIF5C	0.76	0.71	0.6	0.55	0.782061	0.04552
PREP	39.39	39.79	31.43	30.45	0.781593	0.0172712
LAPTM4B	89.83	90.29	71.83	68.84	0.781027	0.0435685
FUBP1	54.52	55.45	41.68	44.21	0.780892	0.0425845
GLCCI1	7.59	7.15	5.5	5.98	0.780501	0.0382363
SOD1	257.8	255.97	204.33	196.43	0.779993	0.0352355
RIPK1	7.17	7.54	5.5	5.96	0.778768	0.0346877
ARHGAP11A	33.55	33.09	26.24	25.64	0.778486	0.00351343
TMEM184B	21.1	21.33	16.34	16.65	0.777499	0.00248525
ICK	6.25	6.72	4.87	5.19	0.775761	0.0465914
KIF18B	16.34	15.71	12.16	12.54	0.771202	0.0182837
GPR176	9.02	8.46	6.89	6.58	0.770818	0.0433588
FAM13B	12.33	11.5	9.53	8.84	0.770804	0.0394863
PDGFB	2.52	2.4	1.96	1.83	0.770139	0.0240216
SMC4	73.19	77.05	59.32	56.12	0.769426	0.0219892
TBCD	27.27	27.63	20.97	21.23	0.768672	0.00199506
MSRB3	15.96	16.32	12.11	12.69	0.768173	0.01492
NDRG2	11.16	10.71	8.48	8.3	0.767417	0.0316778
CASC5	10.91	10.81	8.52	8.14	0.766971	0.0358223
CAPN1	61.52	60.14	47.66	45.36	0.764474	0.0165686
TMSB10	1523.22	1473.02	1189.18	1097.67	0.762942	0.0387772
DBF4B	8.34	9.02	6.8	6.36	0.760224	0.0482648
C20orf29	11.36	10.77	8.83	7.98	0.759118	0.0452665
ADI1	27.98	27.1	21.28	20.5	0.7585	0.00812979
DOCK1	15.77	16.51	11.83	12.65	0.75818	0.0200152
BMPR1B	0.98	1.05	0.73	0.81	0.758163	0.0454556
FBXL2	4.82	4.96	3.8	3.59	0.756086	0.0168029
FAM127A	181.48	175.75	137.05	133.03	0.756054	0.00950326
KIFC1	64.07	59.53	47.71	45.3	0.752808	0.0493116
HMGB3	36.99	36.36	28.5	26.71	0.752538	0.0407633
KHDRBS1	106.27	100.64	80.26	74.92	0.749841	0.0219246
UBL5	123.01	119.6	94.03	87.7	0.748843	0.028528
PPAP2A	14.36	14.63	10.98	10.7	0.747999	0.00283651
CLPTM1L	185.16	178.49	137.08	134.64	0.74733	0.0268783
SNX7	21.82	20.79	15.61	16.17	0.746588	0.0246401
SCD5	13.13	13.37	9.71	10.07	0.746353	0.00715047
H3F3A	325.04	348.43	242.14	260.31	0.746024	0.0328313
SETMAR	3.48	3.62	2.62	2.67	0.745221	0.0297819
UPF1	31.47	30.71	23.59	22.73	0.744876	0.00551254
WBSCR16	30.42	30.98	22.42	23.31	0.744718	0.00869964
TFAP2A	23.31	22.67	17.03	17.09	0.742224	0.0328626
EMP2	12.44	12.17	8.82	9.39	0.740286	0.0265435
PFKFB4	2.55	2.67	1.94	1.91	0.73807	0.0437103
AGPAT2	36.92	38.35	26.74	28.83	0.738014	0.0226366
CDK1	84.48	87.33	61.18	65.43	0.736711	0.0187547
STMN1	224.61	218.07	163.28	162.74	0.736612	0.0344881
SMC2	35.5	34.16	26.03	25.25	0.736204	0.0148192
MANF	60.82	59.02	42.22	45.27	0.730604	0.0219252
C6orf145	34.99	37.08	25.69	26.94	0.730373	0.0266324
DUSP1	382.44	368.48	278.63	269.45	0.729903	0.0112461
ACOT9	30.15	31.58	21.9	23.12	0.729239	0.0133925
KLHDC3	76.05	75.43	56.38	53.87	0.727763	0.029278
ALDOC	1.41	1.48	1.08	1.02	0.727573	0.0143103
SPR	27.44	27.09	19.73	19.86	0.726068	0.00631383
INO80C	2.56	2.66	1.9	1.87	0.722598	0.0298906
PDK3	9.88	10.19	7	7.49	0.721768	0.0178863
FSTL1	42.41	42.44	31.24	29.61	0.717155	0.043105
MVD	14.92	14.22	10.19	10.68	0.717015	0.0149074
MAML2	3.31	3.29	2.44	2.29	0.716604	0.0473468
ECT2	44.08	45.34	33.55	30.42	0.716023	0.0483533
ST5	6	5.77	4.28	4.13	0.714552	0.011276
CRTC3	40.45	43.96	31.32	28.75	0.714146	0.0369145
TMED9	176.78	175.44	128	123.08	0.712807	0.0213779
RP11-192K2.3	5.51	5.58	4.06	3.84	0.712507	0.0285831
C1orf115	9.1	8.97	6.22	6.65	0.712438	0.0367918
CNN2	68.15	64.13	47.78	46.33	0.71177	0.0433521
RCAN3	4.34	4.18	2.97	3.08	0.710587	0.00951056
PRC1	146.34	152.81	111.53	100.42	0.709643	0.0358613
KITLG	16.45	17.59	11.5	12.57	0.706849	0.0239565
TBX1	17.1	16.41	11.65	12.01	0.706579	0.0164301
POLR2L	93.44	95.28	66.97	65.88	0.704076	0.00399023
HNRNPH2	76.07	75.64	55.22	51.55	0.703714	0.0490306
MXD3	20.49	21.49	14.86	14.62	0.702774	0.0402572
PPP2R1B	24.94	24.89	17.34	17.64	0.701994	0.0106296
SKA2	27.9	29.97	20.68	19.74	0.699939	0.0414161
PLEKHG5	2.56	2.71	1.74	1.95	0.699622	0.0324243
MTCH1	167.76	159.51	115.19	113.4	0.698781	0.0440188
PARVA	30.45	30.56	21.52	21.1	0.698589	0.00930623
MPP5	19.14	18.43	13.21	13.01	0.698046	0.0278848
SEC23A	46.26	43.59	32.35	30.25	0.696637	0.0177261
C19orf28	29.43	29.32	20.85	20.05	0.696147	0.025801
ARPC5	102.48	94.47	71.19	65.59	0.694483	0.0329617
NUSAP1	101.91	99.8	70.53	69.53	0.694387	0.00681225
PDHB	69.7	65.72	49.08	44.72	0.692312	0.0199633
TCTA	19.12	18.1	13.37	12.35	0.690794	0.015372
AC006486.1	1.16	1.08	0.73	0.81	0.689655	0.0251415
DDR1	31.35	32.48	23.2	20.76	0.689597	0.0426332
NOTUM	3.94	4.32	2.99	2.67	0.688469	0.0367662
HMGN3	106.81	103.44	74.54	69.9	0.686814	0.010331
C14orf147	34.4	31.52	24.04	21.03	0.683016	0.0378285
CTNND1	32.17	34.55	21.98	23.56	0.682578	0.0256966
TXNRD2	15.95	15.13	11.14	10.06	0.681668	0.0220724
AC008763.1	75.43	68.66	51.37	46.44	0.678703	0.0379489
TMEM133	2.29	2.15	1.55	1.46	0.677963	0.0210498
C5orf13	14.62	14.06	10.12	9.25	0.675049	0.0194377
B3GNT1	13.53	13.58	9.03	9.24	0.673909	0.0104856
ESAM	4.69	4.82	3.07	3.33	0.672728	0.0226455
MYADM	40.52	44.28	26.98	29.88	0.67032	0.0319572
HIST1H3B	2.88	2.94	1.94	1.96	0.670139	0.0104956
RRAS	50.69	48.66	35.31	31.28	0.669707	0.0393639
ZBED1	17.73	18.91	11.4	13.1	0.667867	0.0361349
CCDC85C	20.1	20.57	13.99	13.05	0.665219	0.0170999
KLF9	16.93	17.79	12.26	10.78	0.665058	0.0356317
NCAPH	31.4	28.66	21.35	18.61	0.664637	0.035214
NT5DC2	146.26	140.5	92.31	97.97	0.664216	0.0069409
MXD4	15.38	15.94	10.46	10.32	0.663766	0.0249686
LMO7	29.99	31.16	19.87	20.69	0.663273	0.00734136
PDXK	38.36	41.99	25.74	27.45	0.662369	0.047205
KIF11	35.7	33.28	24.1	21.47	0.660101	0.0229167
IKBIP	12.18	12.23	8.02	8.05	0.658337	0.000238607
TM4SF1	76.41	77.55	50.22	51.12	0.658216	0.00102934
UNC13D	23.59	22.1	15.56	14.4	0.655593	0.0167381
NXN	35.66	38.02	23.57	24.26	0.649525	0.0421837
FDFT1	69	70.57	43.7	46.85	0.648607	0.0154959
PCDHB2	1.49	1.56	0.92	1.05	0.645263	0.0355963
CDC42EP3	4.81	4.6	3.11	2.92	0.640676	0.00720356
NRGN	12.02	12.95	7.54	8.43	0.639127	0.0199513
HEG1	9.79	10.67	6.29	6.77	0.638491	0.0344789
IDH2	29.84	27.62	17.89	18.64	0.637202	0.0458882
GATSL1	5.85	5.5	3.56	3.66	0.637001	0.0392357
PDE8B	13.23	13.47	8.84	8.1	0.634757	0.0315386
ANXA6	106.22	97.76	69.55	59.5	0.631703	0.0313523
CTTNBP2	3.58	3.86	2.16	2.53	0.629396	0.0321707
TNS3	17.5	18.53	11.19	11.32	0.625165	0.0452455
DAB2	26.87	25.75	15.91	16.84	0.623045	0.00606029
C10orf114	10.16	11.22	6.12	7.21	0.622482	0.0339274
KIF20B	18.4	18.99	12.24	11	0.622235	0.0258019
C3orf59	1.59	1.66	1.02	1	0.62196	0.0247492
FAM83D	51.59	55.04	34.4	31.73	0.621643	0.013803
GALNT2	85.92	93.4	52.29	59.07	0.620515	0.0218932
KPNA2	279.22	271.65	179.32	162.46	0.620133	0.0246536
NPTX1	25.38	23.47	15.54	14.7	0.619312	0.0350846
PROCR	4.45	4.98	2.67	3.16	0.617269	0.0384015
INCENP	40.12	40.04	24.44	25	0.616774	0.010043
SYNPO	12.96	14.58	8.91	7.92	0.615355	0.0450782
SPTAN1	106.69	94.72	65.97	57.49	0.61264	0.0418495
FGFR3	9.64	9.42	5.45	6.2	0.611763	0.0474586
LRRC16A	11.45	12.66	6.8	7.88	0.60816	0.0291713
DAG1	50.52	45.53	27.42	30.65	0.607969	0.0341815
TUBA1C	570.06	514.19	350.11	309.26	0.607807	0.031394
CCDC99	91.48	101.73	61.28	55.39	0.607177	0.0392641
BST2	384.24	354.99	245.44	203.71	0.606307	0.0376208
SFPQ	97.41	93.8	59.65	55.95	0.604421	0.0046532
STARD4	10.56	11.55	6.07	7.3	0.603423	0.0343245
PLS3	87.24	91.36	55.59	51.33	0.599525	0.00679438
CDKN2C	49.91	44.87	30.46	26.27	0.597884	0.0306247
DOCK8	2.32	2.37	1.41	1.38	0.595019	0.00268651
CCDC102A	3.61	3.17	2.18	1.83	0.590583	0.042816
MOSC1	54.07	57.68	35.22	30.51	0.590165	0.0194705
GLI2	2.87	3.1	1.61	1.91	0.588552	0.0269969
JUB	22.26	21.47	13.13	12.45	0.584863	0.00361281
MFAP2	51.13	55.9	32.66	29.36	0.581994	0.0223675
CAV2	23.06	21.8	13.23	12.84	0.581356	0.02825
DCAF6	21.01	22.39	12.78	12.38	0.580604	0.0340981
ID3	180.6	206.89	119.77	102.82	0.580079	0.0471767
RBM24	7.51	7.87	4.24	4.65	0.577716	0.0074301
DUSP8	1.43	1.55	0.79	0.93	0.576224	0.0220315
C9orf3	7.53	8.45	5.07	4.02	0.574523	0.040038
CSRP2	55.89	54.82	30.49	33.02	0.573935	0.0152992
TAGLN2	352.4	354.27	214.11	190.98	0.573328	0.047397
PDGFD	2.35	2.61	1.53	1.28	0.570743	0.0271075
NEXN	10.31	10.61	5.72	6.18	0.568635	0.00681739
MKL1	13.58	14.49	8.02	7.76	0.563058	0.0335668
PDGFRL	9.49	9.52	5.51	5.15	0.560789	0.0264223
SETBP1	1.58	1.81	0.85	1.05	0.559043	0.0409131
P2RY6	17.64	17.77	9.36	10.32	0.555683	0.0356177
PTRF	90.53	85.28	52.52	45.24	0.555313	0.0172058
MPPED2	12.35	13.74	6.88	7.54	0.552924	0.0398802
F2R	50.96	54.21	28.45	29.47	0.550954	0.0288036
SAMD14	1.4	1.4	0.78	0.76	0.55	0.0101042
PROC	1.67	1.82	0.99	0.9	0.54366	0.0212825
TRIM5	5.68	6.07	3.09	3.26	0.540541	0.0219906
CYTH3	25.06	26.27	13.78	13.7	0.535694	0.0315629
MAP3K14	15.76	15.99	8.59	8.3	0.532063	0.000837863
SMTN	11.54	10.02	6.34	5.08	0.52819	0.0384803
ATP8B1	1.4	1.31	0.78	0.65	0.526663	0.0207556
USP43	1.86	2.04	0.89	1.17	0.526012	0.0438002
APOBEC3B	15.07	13.73	8.21	6.81	0.520393	0.0193086
CALD1	49.49	52.98	28.16	24.92	0.519685	0.00934136
CGN	2.51	2.48	1.21	1.38	0.519262	0.0393165
CAP2	13.18	12.19	6.21	6.88	0.517783	0.0142258
PRRX2	16.83	19.4	9.88	8.48	0.51208	0.0459914
DNMT3L	1.83	2.1	1.04	0.9	0.498439	0.0441417
IDI1	29.45	31.17	13.51	16.55	0.494851	0.025138
PPP1R13L	30.53	33.16	15.94	15.16	0.489643	0.0362126
MYL9	134.6	116.42	67.03	54.32	0.48229	0.0360461
S100A10	202.14	192.72	105.38	81.16	0.471225	0.046255
CDKN2AIP	13.14	14.08	6.15	6.57	0.467328	0.0183692
GDPD5	7.06	6.67	3.54	2.81	0.461353	0.0267221
FZD2	25.81	26.93	12.29	11.76	0.45643	0.00824021
APBB1	4.04	4.41	1.76	2.1	0.455917	0.0120395
ZNF488	1.79	1.63	0.89	0.67	0.454125	0.0261034
NUAK2	5.15	6.01	2.09	2.82	0.437522	0.0329023
CITED2	50.54	48.51	19.77	23.16	0.434301	0.0104665
GRAMD3	3.89	3.37	1.73	1.42	0.433048	0.0346632
CACNG4	3.73	3.22	1.85	1.18	0.431219	0.049121
CAV1	54.45	48.76	24.86	18.51	0.41809	0.0203332
TAGLN	5.94	6.54	2.32	2.86	0.413941	0.0124261
C19orf21	16.31	17.87	5.87	7.62	0.393157	0.0131115
COL9A3	7.39	6.11	3.2	1.95	0.376083	0.0430179
CTGF	302.98	363.04	94.56	156.2	0.371178	0.0404227
CYR61	633.51	653.94	215.14	260.35	0.368863	0.014649
CRISPLD2	2.02	1.85	0.72	0.7	0.367407	0.0414807
TMEM139	9.82	10.34	3.15	4.17	0.362031	0.0204729
CSDC2	13.86	15.78	6.05	4.53	0.36179	0.0186063
GPR146	2.16	2.36	0.62	0.86	0.325722	0.0115343
Table S6 Dataset from RNA-seq quantitating the expression levels of genes in cells treated with 9147791. A total of 1,020 differentially expressed genes demonstrate a significant change in expression from a total of 11,406 genes (p<0.05). Those demonstrating a ≥2 or ≤0.5 fold change are highlighted in light orange, while those with a ≥5 or ≤0.2 fold change are highlighted in red.
